# Supplementary material for: Structural motifs recurring in different folds recognize the same ligand fragments
Source: BMC Bioinformatics. 2009 Jun 15;10:182. doi: 10.1186/1471-2105-10-182 (PMC2704211; doi:10.1186/1471-2105-10-182)
Supplement: Additional file 1 — Complete list of all the identified structural motifs with score > 1. For each motif a representative PDB structure per row is shown for each different SCOP fold in which the motif is present. 1) The id number of the motif. 2) Manual classification of the matching fragment: a = planar ring (also in nucleotides), e = heme, h = possibly distant homologues (discarded), m_xx = metal (where xx represents the metal id), n = nucleotide, o = oxygen atom, p = phosphate and/or carboxyl group, r = ribose, s = not classifiable, z = sugar, *) not manually classified (score = 1). 3) SCOP fold id of the representative structure. 4) The PDB id of a representative protein structure having the structural motif. 5) The PDB chain id of the residues belonging to the motif. 6) The id of the motif residues. 7) The PDB id of the ligand that is present in the binding pocket of the representative structure. 8) The ids of the ligand atoms that are shared among the representative structures. For the leading structure (the first listed for each motif), all atoms in common with all the other structures of the motif are reported. For all the other structures, only the atoms shared with the leading structure are shown. [file 1471-2105-10-182-S1.xls]

## Sheet: tabella
Motif ID (1)	Motif Type (2)	SCOP Fold (3)	Representative PDB Structure (4)	Chain ID (5)	Binding Residues (6)	Ligand ID (7)	Ligand fragment atoms (8)
0	o	56654	1lev	F	D121 S247 G246	F6P	O4
0	o	52539	1vhl	A	N175 S13 G12	ADP	O5*
0	o	100877	1sb7	B	N129 A326 G327	PO4	O4
1	p	53382	1bt4	A	G76 A77 S78	PLP	O4P P O1P O2P O3P
1	p	53696	1mos	A	G301 T302 S303	AGP	O4
1	p	51734	1jki	A	G75 N76 N77	NAI	NO5* NP NO2 NO1 O3
1	p	55820	1pvw	A	G163 H164 T165	PO4	O2 P O3 O4 O1
1	p	52373	1j20	D	G119 N120 D121	AS1	CD OD1 OD2
1	p	81302	1kej	A	G341 H342 D343	DAD	O3G PG O3B O2G O1G
1	p	52120	1kz9	C	G90 S91 T92	PO4	O4 P O3 O2
1	p	53658	1ptm	A	G135 H136 T137	PO4	O2 P O3 O4 O1
1	p	52742	1dui	A	G219 T220 S221	DFP	O2P
1	p	54825	1te6	A	G37 A38 S39	PO4	O3
1	p	56751	1iye	C	G256 T257 A258	PGU	C OXT O
1	p	52539	1okk	D	G259 T260 A261	EDO	O2
1	p	51904	1d4c	B	G162 N163 T164	FAD	AP AO2 O3P AO5* AO1
1	p	53705	1g8k	E	G637 N638 N639	EDO	C1 O1
1	p	53066	1hux	B	G11 S12 T13	ADP	O1B PB O3B O3A O2B
1	p	52171	1rli	B	G14 N15 T16	PO4	P O1 O3 O4
1	p	56783	1l8o	A	G180 A181 T182	SER	OXT
1	p	100949	1ne7	D	G42 S43 T44	AGP	P O1P O3P O2P
1	p	53849	1mqg	B	G141 S142 T143	IWD	C2 O2 O2
1	p	53596	1s3w	A	G117 S118 S119	NAP	NP NO1 NO2
1	p	51350	1f73	A	G46 S47 T48	HMN	C1 O1A O1B
1	p	101472	1un9	A	G430 S431 S432	ANP	O3A PB O2B
1	p	49898	1hql	A	G221 N222 N223	GAL	O6
1	p	53747	1vjd	A	G373 D374 T375	ATP	O3B PG O3G O2G
1	p	50684	1pt1	A	G73 A74 A75	SUL	O2
2	p	53327	1jkx	B	G11 S12 N13	138	O28 P29 O30 O31 O32
2	p	52489	1rq7	A	G104 G105 T106	GDP	O1B
2	p	53270	1lh0	B	G2130 T2131 A2132	PRP	O2P P O5 O3P O1P
2	p	75303	1mt5	M	G239 G240 S241	MAY	O1
2	p	53685	1kfk	B	G233 G234 S235	PLP	O4P P O1P O2P O3P
2	p	52539	1g3m	A	G49 T50 T51	A3P	O4P P2 O6P O5* O5P
2	p	50493	1pq8	A	G145 S146 S147	SUL	O2
2	p	54210	1h74	B	G96 S97 S98	SAP	O3A PB O2B O1B O3B
2	p	52171	1ja1	A	G89 A91 T90	FMN	O2P P O1P O3P
2	p	54861	1qax	B	G686 A687 N688	NAD	NO5* NP NO1
2	p	56654	1fpj	A	G122 S123 S124	AHG	O3P P1 O2P O1P O1
2	p	51160	1mr9	B	G79 A80 N81	MSE	O
2	p	48591	1kp8	K	G88 T89 T90	ATP	O1G PG O2G O3B O3G
2	p	52832	1b4q	A	G81 S82 S83	GTT	C1 O11 O12
2	p	56175	1jrp	A	G205 T206 D207	FAD	O5* P O2P O1P O3P
2	p	100949	1uj6	A	G102 A104 G103	A5P	O1
3	p	52539	1u2r	A	G31 S33 T34 H30 K32	GDP	PB O1B O2B O3B O3A PA O1A O2A O5* C5* C4* O4* C3* O3* C2* O2* C1* N9 C8 N7 C5 C6 O6 N1 N3 C4
3	p	51970	1ps9	A	G380 G382 D403	FAD	O3P
3	p	51734	1q7g	A	G12 G14 E40 T93 V16 A41 S94	NHO	C4' O4' O4'
3	p	52489	1jff	B	G10 C12 G146 S140 G142 G144	GDP	O3B
3	p	53954	1xfp	L	G67 R68 T69	FMT	O2
3	p	51983	1p3d	B	G28 A29 G30	UMA	PB O2B O1B
3	p	52373	1ih8	A	G48 Q49 S51	APC	PG O2G O3B PB O2B O1B O3G
3	p	51350	1lg2	A	A366 G367 S369	EDO	O2
3	p	56600	1ero	A	G236 A237 G238	BJP	OB1
3	p	53270	1lh0	B	A2129 G2130 A2132	PRP	P O1P O3P O2P O5
3	p	53773	1ho3	B	G57 G88 T89	ASP	C OXT O
3	p	50181	1d3b	I	N23 T24 G25	CIT	O4
3	p	55728	1bo4	A	G121 A123 T124	COA	AO5 AP2 AO4 AO3 AP1 AO1 AO5* AC5* AC4* AC3* AC2* AO2* AC1* AN9 AC8 AN7 AC5 AC6 AN1 AO4*
3	p	53794	1khb	A	G289 K290 T291	GTO	C4 N9 C8 N7 C5 C1* O4* C4* C5* O5* PA O1A O3A PB O1B O2A O2B C2* C3* C6 O2* O6 O3* N3 N1
3	p	53327	1men	C	T10 G11 N13	GAR	P15 O12 O16 O17 O18
3	p	56111	1re8	A	G50 T51 G52	BD2	O9
3	p	50352	1dqo	A	G113 G115 L116	NGL	O5 C5 C4 O4
3	p	55346	1ono	A	D150 S151 E152	MW3	O3
3	p	50493	1xuh	_	G216 S217 G219	BAO	N1
3	p	53685	1j0d	C	T202 G203 T205	5PA	P O1P O3P O4P O2P
3	p	51904	1mo9	B	G50 G52 A53	FAD	AO4*
3	p	54210	1s4e	F	G101 A102 G103 S105	ADP	O2B PB O1B O3A
3	p	69571	1r4n	B	G55 A56 D79 K103	ATP	O4*
3	p	52934	1liy	B	T477 G478 S480	FBP	P1 O2P O1P O1
3	p	53705	1g8k	A	G456 N514 L515	MGD	O4'
3	p	53066	1nwk	A	G13 G15 S14	ANP	O2B
3	p	52171	1tll	B	G2764 K2765 S2766	FMN	P O3P O1P O2P
3	p	54861	1qax	B	G686 N688 T689	NAD	NP O3 NO2 NO1
3	p	56654	1q9d	A	T27 G28 E29	PI	O2 P O1 O3 O4
3	p	48207	1g87	B	S37 G38 A131	EDO	O1
3	p	58193	1ia0	K	G100 G102 S104 K103	ACP	PB O1B O3A O2B PA O2A O1A O5*
3	p	100949	1m0s	A	S28 G29 S30	CIT	C5 O3 O4
3	p	53334	1jr4	A	G66 E90 M91	CL4	O6
3	p	53719	1uxt	A	T242 G243 S244	NAD	AO1
3	p	51160	1krr	A	G141 S142 G159	ACO	PO9
3	p	53849	1q1k	A	T173 G174 T176	PRT	P O3P O15 O1P O2P
3	p	48591	1kp8	J	G88 T90 T91	ATP	O1G PG O2G O3G O3B PB O3A O2B O1B
3	p	53596	1ra8	_	G43 R44 T46	ATR	O5* PA O2A O3A O1A
3	p	111325	1uwl	A	G174 G176 I196	NAD	AO4*
3	p	103262	1um0	D	L240 N241 G242	FMN	O3P
3	p	53217	1uuy	A	G79 G80 T81	MTE	O2P P O3P O1P
3	p	53612	1p3d	A	G128 K129 T130 T131	ANP	PB O3A PA O1A O1B O5* O2A O2B C5* C4* C3* O3* O4* C1* N9 C8 N7
3	p	56175	1dii	B	T89 G90 N92	FAD	AP AO1 O3P AO5* AO2
3	p	52466	1szd	A	G223 N248 L249	APR	O4*
3	p	52342	1qx4	A	G180 T181 G182	FAD	AO4*
3	p	56058	1pk8	E	H274 S275 G276	ATP	O4*
3	p	53755	1fu8	A	G675 T676 G677	PLP	P O3P O1P O2P
4	p	51734	1nvt	B	A136 G137 G138	NAP	AP AO1 AO2 AO5* AC5* AC4* AO4* AC3* AO3* AC2* AO2* AC1* AN9 AC2 AN3 AC4 O3 NP NO1 NO2 NO5*
4	p	51904	1l0v	A	A12 G13 G14	FAD	AP AO1 AO2 AO5* O3P P O1P O5* O2P AC5* AC4* AC3* AC2* AO2* AC1* AO3* AN9 AC8 AN7 AC5 AO4*
4	p	100949	1fqo	B	T41 G42 G43	FPC	O1P P O2P O3P O6
5	o	100949	1m0s	A	S28 G29 T31	CIT	C6 O5 O6
5	o	51904	1h7x	C	A340 G341 T343	NDP	AP AO1 AO2
7	*	100949	1o8b	A	G95 G96 G97	ABF	C3' O3'
7	*	54210	1oj4	B	G105 G106 G107	ANP	PA O1A
8	o	100949	1fs5	A	G43 T44 P45	TAR	C4 O4 O41
8	o	56795	1rrm	B	G98 S99 P100	APR	PA O1A O3A
9	p	53334	1r6a	A	K14 L17 N18	RVP	O1P
9	p	101385	1ogk	B	Q22 L25 N26	DUD	O5*
10	p	50412	1n08	B	G35 G37 S38	ADP	O2B PA O1A O2A O3A
10	p	54210	1kvk	A	G142 G144 S145	ATP	PB O1B O3A O2B
10	p	51350	1uuo	A	G97 G119 S120	FMN	O4
11	r	52466	1rlz	A	T131 A132 G133	NAD	NO4* NC3* NC2* NO2* NC1*
11	r	102413	1ro7	B	T131 S132 G133	CSF	C2* C3* C4* O3* O4*
13	p	103262	1um0	A	G242 N241 S125	FMN	O5* P O1P O2P O3P
13	p	53705	1eu1	A	G433 N434 T463	MGD	O3B PA O3A O1A O1A
14	*	103262	1qxo	B	I313 P314 T315	FMN	O2
14	*	56761	1ubj	L	V500 P501 S502	FNE	O1
15	p	103505	1okc	A	G155 L156 G157	PC2	C1 C2 O2 O2P O3P O4P P
15	p	53705	1fdi	_	G296 G298 M297	MGD	C4' C3' O3' O4'
15	p	51734	1fdt	_	G13 I14 G15	NAP	AO1 AP O3 AO2
16	p	51734	1u1i	B	G410 I411 V412	NAD	AP AO1 AO2 AO5* AC5* AC4* AO4* AC3* AO3* AC2* AO2* AC1* AN9 AC8 AN7 AN1 AC2 AN3 AC4 O3 NP NO1 NO2 NO5*
16	p	51904	1f3p	A	G154 V155 I156	NAD	AP AO5* AC5* AC4* AO4* AC1* AC2* AN9 AC3* O3 AO2* AC8 AO2 AC4 AO3* NP NO1 AN3 AO1 NO2 NO5* AN7
16	p	51970	1c0p	A	G1013 V1014 I1015	FAD	AO2 AP AO5* AC5* AC4* O3P P O2P O5* O1P AO4* AC3* AC1* AC2* AO1 AO3* AN9 AC4 AN3 AC2 AN1
16	p	53382	1c7o	E	G97 V98 V99	PPG	OP3 P OP1 OP4
16	p	56751	1kta	B	G768 V769 V770	PMP	P O4P O1P O2P
16	p	103505	1okc	A	G52 I53 I54	CDL	OA4 PA1 OA3 OA5
17	*	52171	1amo	B	T139 Y140 G143	FMN	O3*
17	*	103505	1okc	A	S275 W274 G272	CDL	OA9
18	e	46457	1d8u	B	L104 H108 Y111	HEM	CHB N A C4A N B C1B C2B C3B C4B CMB
18	e	103510	1rwt	E	L64 H68 W71	CLA	CHA C1A C2A C4D N A C3A C4A CHB N D
19	p	51350	1az2	_	P211 L212 G213	NAP	AP AO1
19	p	103510	1rwt	B	P147 L148 G149	CHL	CMC OMC
20	*	51734	1pl8	C	P182 G181 I183	NAD	NO2
20	*	103510	1rwt	B	P147 G146 L148	CHL	OMC
23	s	103510	1rwt	C	N219 N220 A221	CLA	CGA O1A O2A CGD O1D O2D CED
23	s	82025	1gzt	B	N21 S22 S23	FUC	C1 O5 O1
23	s	51734	1q7g	A	N92 T93 S94	NHO	O5* C5* C5* O5*
24	m_zn	57769	1v55	S	C82 C60 C62	ZN	ZN
24	m_zn	55810	1vk6	A	C98 C101 C116	ZN	ZN
24	m_zn	50198	1ltl	D	C132 C135 C154 C157	ZN	ZN
24	m_zn	57862	1dcq	A	C264 C267 C284 C287	ZN	ZN
24	m_zn	56208	1ahj	C	C110 C113 C115	FE	FE
24	m_zn	63762	1oqj	B	C113 C174 C178	ZN	ZN
24	m_zn	69571	1r4m	H	C346 C343 C202	ZN	ZN
24	m_zn	48149	1p7m	A	C181 C179 C4	ZN	ZN
24	m_zn	51350	1kwk	A	C150 C152 C106	ZN	ZN
24	m_zn	47768	1dgs	A	C406 C409 C422 C427	ZN	ZN
24	m_zn	103748	1q69	B	C20 N22 C23	ZN	ZN
24	m_zn	57755	1a1t	A	C15 N17 C18	ZN	ZN
24	m_zn	51997	1h7a	A	C561 C564 C543 C546	ZN	ZN
24	m_zn	55199	1nj2	A	C436 C464 C467	ZN	ZN
24	m_zn	57888	1faq	_	C165 C168 C184	ZN	ZN
24	m_zn	57883	1eyf	A	C72 C69 C42	ZN	ZN
24	m_zn	58118	1ibk	N	C24 C27 C40 C43	ZN	ZN
24	m_zn	53926	1r5t	C	C99 C96 C61	ZN	ZN
24	m_zn	54694	1s1g	A	H104 C132 C131	ZN	ZN
24	m_zn	50728	1b55	A	C154 C155 C165	ZN	ZN
24	m_zn	57878	1co4	A	C11 C14 C23	ZN	ZN
24	m_zn	54059	1e7l	A	C23 C58 C61	ZN	ZN
24	m_zn	57902	1mm3	A	C24 C50 C27	ZN	ZN
24	m_zn	58180	1r5u	L	C48 C31 C34	ZN	ZN
24	m_zn	57715	1lv3	A	C9 T11 C12	ZN	ZN
24	m_zn	56761	1e3d	D	C74 C71 C539	FNE	NI
24	m_zn	64483	1k83	A	C110 C167 C148	ZN	ZN
24	m_zn	103611	1ul4	A	C95 C98 C114	ZN	ZN
24	m_zn	57916	1anv	_	C396 C398 C450	ZN	ZN
24	m_zn	50493	1dxw	A	C97 C99 C145	ZN	ZN
24	m_zn	57666	1p7a	A	C14 D16 C17	ZN	ZN
24	m_zn	57923	1q4q	E	C290 C266 C263	ZN	ZN
24	m_zn	51268	1peg	A	C79 C74 C66	ZN	ZN
24	m_zn	111303	1vdd	C	C57 C69 C72	ZN	ZN
24	m_zn	57932	1l8c	A	C77 C85 C82	ZN	ZN
24	m_zn	57937	1exk	A	C70 C14 C17	ZN	ZN
24	m_zn	49379	1hu8	C	C173 C235 C239	ZN	ZN
24	m_zn	53334	1p91	B	C5 C8 C21	ZN	ZN
24	m_zn	90072	1odh	A	C86 C116 C113	ZN	ZN
24	m_zn	103641	1ozb	I	C19 C8 C10	ZN	ZN
24	m_zn	47322	1qu2	A	C886 C889 C906 C909	ZN	ZN
24	m_zn	46688	1i3q	J	C7 C10 C46	ZN	ZN
24	m_zn	64464	1fn9	B	C51 C54 C73	ZN	ZN
24	m_zn	52539	1u0l	B	H557 C563 C555 C550	ZN	ZN
24	m_zn	57700	1qp9	C	C64 C67 C81	ZN	ZN
24	m_zn	50021	1sjg	A	C45 C64 C84	FES	FE1
24	m_zn	56552	1k83	C	C86 C88 C92	ZN	ZN
24	m_zn	64495	1i3j	A	C151 C153 C164 C167	ZN	ZN
24	m_zn	75688	1k81	A	C131 C134 C113	ZN	ZN
24	m_zn	52466	1j8f	A	C195 C221 C224	ZN	ZN
24	m_zn	51315	1hxr	A	C23 C26 C94 C97	ZN	ZN
24	m_zn	56820	1oao	D	C595 C597 C509	NI	NI
24	m_zn	57849	1e4u	A	C31 C33 C53	ZN	ZN
24	m_zn	52373	1a8h	_	C127 C130 C144	ZN	ZN
26	m_ca	63445	1ohz	B	D2 N4 D6 D13	CA	CA
26	m_ca	111489	1tzn	C	D177 I183 D181 D179 E188	CA	CA
26	m_ca	53954	1d0l	A	D237 S239 D241	CA	CA
26	m_ca	54000	1vjj	B	D301 D303 N305	CA	CA
26	m_ca	49993	1k1y	B	D392 D394 D396 E400	CA	CA
26	m_ca	49898	1j1t	A	D106 N119 I121 D114	CA	CA
26	m_ca	48207	1rq5	A	D421 N431 Y433	CA	CA
26	m_ca	47472	1hqv	A	D169 D171 W175 D173	CA	CA
26	m_ca	55485	1o0t	A	D49 N51 D53	CA	CA
26	m_ca	56435	1g1r	A	E80 N82 D106	CA	CA
26	m_ca	50964	1jv2	A	D413 D415 Y419 N417	CA	CA
26	m_ca	51125	1jiw	P	D446 S448 D450 H452 D454	CA	CA
26	m_ca	51350	1lwj	B	D454 N456 D458	CA	CA
26	m_ca	53849	1j1n	B	D171 N173 N175 E180 D179	CA	CA
26	m_ca	56987	1t6b	X	D181 D179 I183	CA	CA
26	m_ca	103646	1ux6	A	D902 D904 D906	CA	CA
27	*	51350	1jgm	A	K285 I288 D289	EGL	O1
27	*	109603	1tb7	B	K262 I265 D266	EDO	O2
28	p	53755	1nlm	A	L265 T266 E269	UD2	N1 N3 C4 C5 C6 C1* C2* O2* C3* C4* O4* O3* C5* O5* PA O1A O2A
28	p	109603	1tb7	A	M147 T148 D151	EDO	O1
28	p	53596	1d1g	A	G44 I46 T47	NDP	NC3 NC2 NN1 NC1* NO4* NC2* NO2* NC4* NC3* NC5* NO5* NC7 NO3* NN7
28	p	52373	1mjh	B	G1140 V1142 T1143	ATP	O5* PA O1A
29	*	81484	1f6n	M	I206 A207 Y210	BCL	N D C1D C2D CMD
29	*	109603	1udu	B	V782 A783 F786	CIA	C8 C7 C13 N12
30	z	53821	1rpj	A	N201 D227 Q247	ALL	C2* C3* C4* C5* O3* O4* O5*
30	z	110003	1sx6	A	D48 N52 K55	LAT	C3' C2' C1' O2' C4' O5'
30	z	51268	1pkh	B	E76 N80 K83	EGL	O1
31	p	53596	1j3k	A	G166 S167 V168	NDP	AP AO1 AO2 AO5* O3 NP NO1 NO2 NO5* NC5*
31	p	51350	1lrt	C	G316 S317 I318	IMP	O4*
31	p	110856	1vkb	A	G8 T9 L10	FMT	C O2 O1
31	p	52373	1mjh	A	G140 S141 V142	ATP	PA O1A O3A O2A O5*
31	p	51734	1jvs	A	G10 S11 I12	NDP	AP O3 NP NO1 NO5* NO2
31	p	55769	1p0z	D	G100 S101 L102	FLC	CAC OA1 OA2
31	p	53755	1nlm	A	G263 A264 L265	UD2	PA O2A O5* O1A O3A
32	p	56111	1q24	A	K168 N171 D184	ATP	PG O1G O2G O3B
32	p	111248	1umg	A	Q95 D12 D53	2FP	P1 O1 O12 O13
34	p	111325	1uwl	B	G53 G177 G176	NAD	O3 NP NO2 NO5*
34	p	53066	1jcg	A	G11 G156 G155	ANP	O3G PG O1G O2G
35	n	53334	1nw6	A	D46 D271 A272	SFG	C5* C4* O4* C3* O3* C2* O2* C1* N9 C8 N7 C5 C6 N6 N1 C2 N3 C4
35	n	111325	1uwk	A	N243 E197 S198	NAD	AC5* AC4* AO4* AC1* AN9 AC4 AN3 AC2 AC3* AN1 AC2* AO3* AC5 AC6 AO2* AC8 AN6 AN7
36	*	111325	1uwk	B	G179 T265 S266	NAD	NO4*
36	*	53658	1j1w	A	G583 S585 A586	NAP	AO5*
37	p	56111	1iah	A	G1619 G1620 L1621	ADP	C4* O4* C3* O3* C2* O2* C1* N9 N3 C4
37	p	111325	1w1u	B	G176 G177 M178	NAD	AC4* AC3* AC2* AO2* AC1* AO4* AN9 AC8 AN7 AO3*
38	*	52517	1mcz	K	T377 S376 G427	TDP	O22
38	*	111325	1uwl	A	T265 S266 G273	NAD	AO4*
39	h	52466	1m2j	A	N211 P212 G185 G20 S187 G22	APR	N1 C2 N3 C4 C5 C6 N7 C8 N9 C1* C2* O2* C3* O3* O4* C4* C5* O5* PA O1A O2A O3A PB O1B O2B RO5* RC5* RO4* RC3* RC4*
39	h	53705	1fdi	_	D202 P203 G174 G296 N176 G298	MGD	O2A PA O3B PB O2B O5' C5' C4' C3' C2' C1' O4' N9 C8 N7 C5 C4 C6 N3 N1 C2 O2' O3' O3A O1A C10 C11 O1B C12 O11
40	n	52466	1s7g	A	A218 G233 A235 E219	NAD	AO5* AC5* AC4* AO4* AC3* AO3* AC2* AO2* AC1* AN9 AC8 AN7 AC5 AC6 AN6 AN1 AC2 AN3 AC4
40	n	53747	1ltk	B	A214 K215 G238	AMP	N3 C4 N9
40	n	111325	1w1u	A	S198 G242 A244 Q199	NAD	AC4* AC3* AO3* AC2* AO2* AC1* AO4* AN9 AC4 AN3 AC2 AN1 AC6 AN6 AC5 AC5* AN7 AC8 AO5*
42	p	53066	1d4x	A	G156 D157 G158	ATP	PG O2G O3G O3B
42	p	111330	1suw	B	G48 G50 D49	NAP	AOP2 AP2* AOP3 AOP1
42	p	51350	1pvn	D	G407 E408 G409	MZP	C6 O6
42	p	52517	1ay0	B	G156 D157 G158	TPP	PA O2A O7 O1A
43	p	51734	1jkj	A	G14 T16 G17	COA	AC4 AN9 AC1* AC2* AO2* AO9 AP1 AO2
43	p	111330	1suw	C	G154 T156 G157	NAP	NC1* NO4*
43	p	52539	1qhy	A	G15 S17 G18	AGS	C2* C1* N9 O2*
43	p	48612	1t5p	A	G139 S142 G143	1FH	C1D ND
43	p	48007	1h9g	A	G216 S219 G220	COA	PO5
44	*	51734	1rkx	A	F20 T18 G19	NAD	NO2
44	*	111330	1suw	B	Y158 T156 G157	NAP	NO2*
47	*	52171	1czo	A	V13 A88 G89	FMN	C3* O3*
47	*	46457	1s56	A	V80 A75 G74	HEC	CGA O2A
49	p	52373	1q19	C	G248 D250 S251	APC	PB O1B O2B O3B
49	p	46688	1in4	A	G278 N280 A281	HEZ	C1 O1
49	p	46457	1n9x	A	D126 G124 A127	SUL	O1
49	p	53747	13pk	A	G375 D377 S378	ADP	PB O3A O1B O2B
53	x	53473	1llf	B	I1406 V1409 L1410	F23	C23 1H23 2H23 3H23
53	x	47472	1lxf	C	L41 V44 M45	BEP	1H18
53	x	46457	1fsl	A	L65 L68 V69	HEM	2HMB 1HMB CMB 3HMB
53	x	46625	1c75	A	I60 I63 I64	HEM	HHB
54	m_fe	53685	1m54	A	C52 T53 W54	HEM	FE
54	m_fe	46457	1l0v	N	C204 T205 F206	F3S	FE1
56	*	47363	1jqi	A	Q242 L244 D245	CAA	AC5 AC6 AN6
56	*	46457	1eyx	B	K36 L38 D39	CYC	CHA C4D N D
57	m_s	54861	1pc5	A	C49 D15 C16	F3S	S3
57	m_s	46457	1nek	B	C159 N211 C212	F3S	S1
58	*	46457	1j3y	B	H63 K66 V67	HNI	CBD CGD O2D
58	*	55485	1h41	A	H130 R133 L134	EDO	C1 C2 O2
61	*	56795	1nrx	A	F179 L183 T182	NAD	AN9 AC4
61	*	46457	1kfr	A	Y66 L70 T69	HEM	C4A N A
65	e	81443	1fft	A	I417 H421 I424	HEM	CHA CHB N A C1A C4A N B C1B N D C4D
65	e	46457	1gcw	C	L83 H87 L91	HEM	CHC C4B N B C1B CHB C1C N C C4A N A
66	*	81484	1l9j	M	H202 S205 I206	BCL	N A C1A
66	*	81559	1jb0	B	H275 A278 I279	CL1	N C C1C
69	*	81559	1jb0	B	V346 S349 L350	CL1	N A
69	*	46457	1cq2	A	V68 A71 L72	HEM	N A
72	x	48694	1qn0	A	T28 H29 V32	HEC	CAA 1HAA 2HAA
72	x	46457	1cq2	A	S92 H93 I99	HEM	CBA 1HBA 2HBA
75	p	53253	1c80	B	Q144 A145 R148	GTP	O1G
75	p	46556	1p7g	N	R74 A75 R78	BME	O1
78	*	51734	1u1i	B	Y409 G410 I411	NAD	AO2
78	*	46625	1nml	A	F214 G215 L216	HEM	O2D
80	x	51970	1lqt	B	S11 G12 P13	FAD	AH8
80	x	46625	1lc2	A	T28 G29 P30	HEC	1HMC
81	s	53612	1gc5	A	I449 G450 I453	ADP	O1A N9 C8
81	s	46625	1iqc	D	M258 G259 L263	HEM	N B C1B
81	s	50181	1lnx	G	L12 G13 L16	URI	O2*
84	*	51350	1rhc	A	G174 G176 P177 M175	F42	N1G
84	*	46625	1fj0	A	V24 G25 P26	HEM	N B
85	x	52539	1cf4	A	T17 C18 A159	GNP	2HN2
85	x	46625	1k3g	A	S34 C35 A45	HEC	1HAA
86	s	52539	1q44	A	H46 T47 I50	MLA	C3 O3A O3B
86	s	46625	1i6d	A	Y46 S47 M50	HEC	O2D CGD O1D
87	*	48263	1n40	A	S61 M62 K63	SUL	O1
87	*	46625	1rz6	A	S267 L268 E269	CIT	O3
91	*	53755	1pn3	B	S10 D13 G100	DVV	O59
91	*	46625	1u75	B	T49 N52 G41	HEM	O1D
96	e	48694	1qdb	B	S299 C300 C303 H304	HEM	CHA CHB CHC CHD N A C1A C2A C3A C4A CMA CAA CBA CGA O1A O2A N B C1B C2B C3B C4B CMB CAB CBB N C C1C C2C C3C C4C CMC CAC CBC N D C1D C2D C3D C4D CMD CAD CBD CGD O1D O2D
96	e	46625	1mg2	L	C57 C60 H61	HEM	C3D C2D C1D CHD C4C C3C N C C1C CHC C4B C2C C3B CAB N B CMC CAC N D C2B C1B CBB CHB C4A N A C3A C2A C1A CMA CBC CAA CHA CBA C4D CMB CGA CMD O2A O1A CAD CBD CGD O2D O1D
96	e	49379	1e2z	B	C21 C24 H25	HEC	O2D CGD CBD CAD C3D C4D N D C1D CHD C4C C3C CAC C2C N C C1C CHC CMC C4B C3B CAB CBB N B CHA C1A N A C2A CAA CBA CGA O1A C4A C3A O2A CBC C2B C1B CMB CHB CMA C2D CMD O1D
98	*	55830	1vzc	_	C198 H199 S219	UFP	C2 N3
98	*	46625	1j3s	A	C17 H18 T28	HEC	C1D N D
99	*	55830	1j3j	C	C490 H491 S511	UMP	N3 C4 C5 C6
99	*	46625	1u75	B	C17 H18 T28	HEM	C4C C3C CAC N C
100	*	56002	1n62	E	C686 V761 G760	MCN	C4 C5 N4
100	*	46625	1kyo	W	C22 V33 G34	HEM	C4C CHD N C
103	*	58146	1dwl	B	Y7 C10 C13	HEC	O2D
103	*	46625	1yfc	_	F10 C14 C17	HEC	O1A
107	o	51068	1bnq	_	L198 T199 T200	AL4	O1A O2A S1
107	o	46625	1rz6	A	M115 S116 S117	CIT	O5
107	o	51091	1vbp	A	L89 A90 T91	MAN	O1
107	o	50493	1pq7	A	V183 S184 S185	SUL	O3 S O4
108	p	51350	1zfj	A	G344 G366 S367	IMP	P O1P O2P O3P O5*
108	p	46625	1aof	A	G78 G105 A104	HEM	O1D
108	p	54210	1oj4	A	G101 G107 S108	ANP	PB O1B O2B O3A
108	p	53849	1quj	_	G37 G140 T141	PO4	P O1 O4 O3 O2
112	m_zn	52539	1jr3	B	C73 C76 C2064	ZN	ZN
112	m_zn	46688	1i50	J	C45 C10 C7	ZN	ZN
112	m_zn	64483	1smy	D	C1201 C1204 C1194	ZN	ZN
112	m_zn	57700	1hwt	H	C93 C81 C84	ZN	ZN
112	m_zn	50128	1mc5	A	C99 C102 C96	ZN	ZN
112	m_zn	51350	1q2r	C	C318 C320 C323	ZN	ZN
113	p	52373	1jgt	B	G251 I252 S254	APC	PG O1G O2G O3G O3B
113	p	46688	1in4	A	G278 L279 A281	HEZ	O1
113	p	50412	1jb9	A	G132 V133 S135	FAD	AO2 AP O3P AO5* AO1
114	o	46688	1in4	A	G278 L279 N280	HEZ	O1
114	o	52373	1kor	D	G10 L11 D12	ANP	O2G
114	o	50021	1o7h	A	G60 D62 I61	EDO	O2
115	m_k	56783	1t5s	A	L711 K712 A714	K	K
115	m_k	46688	1j5y	A	L18 E19 S21	K	K
116	m_zn	57755	1a1t	A	C36 K38 C39	ZN	ZN
116	m_zn	46688	1wjb	B	C40 K42 C43	ZN	ZN
116	m_zn	82926	1lpv	A	C10 R12 C13	ZN	ZN
116	m_zn	57849	1jm7	B	C50 R52 C53	ZN	ZN
120	m_mg	55173	1i94	D	R114 R115 Q116 S113	MG	MG
120	m_mg	46965	1i94	T	R79 R80 K81 A78	MG	MG
124	*	47363	1ivh	B	L251 D252 E254	COS	AN1
124	*	47161	1oqc	C	V97 N98 K100	FAD	AN6
127	e	48694	1h29	A	C349 C352 H353	HEC	CHA CHB CHC CHD N A C1A C2A C3A C4A CMA CAA N B C1B C2B C3B C4B CMB CAB CBB N C C1C C2C C3C C4C CMC CAC CBC N D C1D C2D C3D C4D CMD CAD CBD CGD O1D O2D
127	e	47161	1gqa	D	C119 C122 H123	HEC	O1D CGD CBD CAD C3D C2D C1D CHD C4C N C C3C C1C CMD CAC CHC C4B C3B N D C4D N B C2C CMC CBC CAB C2B C1B CHA C1A N A CBB CMB CHB C4A C2A C3A CAA CMA O2D
128	p	55810	1jkn	A	V88 K91 L92	ATP	O1A
128	p	47161	1oqc	C	V97 K100 L101	FAD	O2
129	m_fe	47239	1xsm	_	E233 E267 H270	FE	FE
129	m_fe	48612	1rcw	A	E142 D178 H181	FE	FE
131	s	47363	1ivh	B	G374 G376 T377	FAD	AC4* AO4* AC3* AO3*
131	s	53755	1ixy	B	G214 G188 S189	3DR	C4* C5* O5* O4*
134	x	50813	1mx8	A	F16 L20 V25	RTL	C2 C3 C4 C5 1H2 1H3 2H4
134	x	47472	1mux	_	F92 I100 V136	WW7	C7 C6 H6 H7 C5 C8 H8
137	p	56299	1hpu	C	D84 N116 H117	A12	PB O1B O3B
137	p	51125	1ogo	X	D395 D418 N417	GLC	C5 O5
137	p	56671	1gx6	A	D220 D319 D318	UTP	PA O3A O2A
138	*	53447	1o7q	B	D225 V226 D227	UDP	O4*
138	*	51734	1b3r	D	I243 D244 N247 E242	NAD	AO4*
140	h	51970	1lqu	A	V9 G10 S11 L39 E40 V84 A103 G12 M41 G47	FAD	AP AO1 AO2 AO5* AC5* AC4* AO4* AC3* AO3* AC2* AO2* AC1* AN9 AC8 AN7 AC5 AC6 AN6 AN1 AC2 AN3 AC4 N1 C2 O2 N3 C4 O4 C4A N5 C5A C6 C7 C7M C8 C8M C9 C9A N10 C10 C1* C2* O2* C3* O3* C4* O4* C5* O5* P O1P O2P O3P AH51 AH52 AH4* AH3* AHO3 AH2* AHO2 AH1* AH8 AH61 AH62 AH2 HN3 H6 2HM7 3HM7 2HM8 3HM8 H9 1H1* 2H1* H2* *HO2 H3* *HO3 H4* *HO4 1H5* 2H5*
140	h	51904	1n4u	A	I16 G17 T18 L39 E40 V250 A289 G19 M41 G114	FAE	AH51 AC5* AC4* AC3* AO3* AH4* AH3* AC2* AC1* AH1* AO2* AO4* AN9 AO5* AC4 AN3 AC2 AH2 AH2* AN1 AH52 AP AO1 AC8 AO2 AHO3 AC5 AC6 O3P P O5* C5* C4* C3* C2* C1* N10 C9A H2* O4* C10 H4* O3* 1H5* N1 H3* 1H1* O2* *HO3 2H1* C5A C4A 2H5* C9 C4 C2 C6 N3 N5 C7 C8 H9 H6 O4 O2 *HO4 HN3 AH8 O2P AN7 C7M 2HM7 3HM7 *HO2 O1P AHO2 AN6 C8M 1HM8 3HM8 AH61 AH62
140	h	51734	1pjl	B	A1393 L1310 G1311	NAD	AO3* AC3* AC4* AC5* AC2* AC1* AO4* AN9 AC8 AO5* AP AO2 AO1 AN7 AO2* AC4 AC5 O3 NP NO2 NO5* AN3 AC6 AN1 NO1
143	m_ca	52517	1bfd	_	D428 N455 T457	CA	CA
143	m_ca	47472	1niw	G	D56 N60 T62	CA	CA
144	m_ca	47472	1wdc	C	D19 G23 D25	CA	CA
144	m_ca	48112	1qgj	B	D43 G48 D50	CA	CA
146	m_ca	49784	1nkg	A	D349 Q351 D502	CA	CA
146	m_ca	47472	1s3p	A	D94 K96 D90	CA	CA
149	s	50412	1f20	A	T1191 V1192 A1193	FAD	C2 O2 C4 O4
149	s	56213	1qr0	A	S89 I88 N87	COA	AC5* AO5*
149	s	56506	1k98	A	S1176 V1177 S1178	B12	C38 O39
152	*	56600	1pzo	A	L220 L221 A224	CBT	N13 C16
152	*	48112	1qpa	A	L172 L173 A175	HEM	C4C N C
154	*	81484	1rzh	M	I179 L183 T186	BCL	N D C4D
154	*	47472	1ih0	A	L117 L121 T124	EMD	C18 N14
160	m_fe	52342	1ep3	B	C226 G227 G229 C231 C249 C234	FES	FE2
160	m_fe	54235	1dgj	A	C45 G46 C48 C40 Q44 C60	FES	FE2
160	m_fe	47740	1n5x	B	C113 G114 C116 C150 Q112 C148	FES	FE2
161	m_mg	81297	1n32	M	T20 I22 I25	MG	MG
161	m_mg	47768	1zql	A	T101 V103 I106	MN	MN
170	x	47911	1t84	A	G57 G58 V9	WSK	H4
170	x	51904	1mxt	A	G19 G114 V108	FAE	AH2*
171	s	56175	1t3q	C	G113 S114 A116	FAD	AN9 AC8 AN7 AC6 AN6 O2* O3P
171	s	54210	1oj4	A	G107 S108 N110	ANP	N6 C6 N1
171	s	48007	1h9g	A	G216 H217 S219	COA	PO9
171	s	56523	1ogp	E	G215 A216 S218	MTQ	OM1
171	s	53612	1rfu	A	G232 T233 D235	PLP	C6 N1
171	s	54861	1qay	B	G686 A687 T689	NAD	AN3
175	s	52517	1ovm	C	G464 Y465 T466	TPP	O3A PB O3B
175	s	48080	1e6v	A	G332 F333 T334	F43	CAD OBD OCD
178	p	51904	1mok	C	A54 A53 G352	FAD	O5* P
178	p	48112	1fhf	A	A34 S35 G172	HEM	CGD O1D
180	*	53334	1jq3	C	G99 G100 T172	AAT	N1
180	*	48112	1mwv	B	G282 G104 T284	HEM	N A
182	p	53382	1ohy	D	G136 S137 N140	PLP	O4P P O1P O2P O3P
182	p	55346	1nvm	D	G167 T168 N171	NAD	NO5* NP NO2 O3 NO1
188	*	51734	1gq2	O	A393 A394 I395	NAP	AO4*
188	*	56002	1fiq	C	A1079 S1080 V1081	SAL	O2'
189	*	56541	1qax	A	G367 A368 L372	HMG	C3 O7 C6
189	*	48112	1fe2	A	G526 A527 L531	LAX	C1 C2 O1
194	s	51734	1pjl	B	L1310 G1311 A1312	NAD	AC4* AO4* AO3*
194	s	48112	1oag	A	I165 G166 A167	HEM	CGD O2D
194	s	48591	1q3s	D	I479 G411 A410	ADP	O2*
198	o	52539	1nht	_	G127 T128 T129	SPG	O5*
198	o	49817	1mqm	A	G135 S136 S137	SIA	O1A
198	o	50629	1sme	B	G216 T217 S218	IHN	O18
198	o	51734	1e6u	A	G106 S107 S108	NAP	NO7
199	p	51970	1ddo	G	T44 T45 A48	FAD	AP AO1 AO2 AO5* AC5* AC4* AO4* AC3* AC2* AO2* C5A C6 C7 C7M C8 C8M C9A N10 C10 C1* C2* O2* C3* O3* C4* O4* C5* O5* P O1P O2P O3P
199	p	51904	1pj6	A	S45 T46 A49	FAD	C7 C7M C8 C9 C6 C5A C9A N10 C1* C2* O2* C3* C4* O4* C5* O5* P O2P O1P O3P AP AO1 AO2 AO5* AC5* AC4* AC3* AO4* AC2* O3* C10 AO2*
199	p	48556	1re5	B	S303 T304 A307	DTT	C3 O3
199	p	54210	1h74	B	S97 S98 S101 V63	SAP	O3A PB O1B O2B
199	p	52466	1rqd	A	S105 N106 S109	NAD	NO2 NP O3 NO5*
199	p	51350	1gjw	A	A423 S424 A427	GLC	C1 C2 O2 O1
201	p	55873	1til	C	S106 G107 M108	ATP	PG O1G O2G O3G O2B O3B
201	p	48172	1qnf	_	G242 S241 L243	FAD	O2P P O3P O1P
201	p	48725	1ttu	A	S652 G653 L654 S651	EGL	C1 O1
201	p	53270	1o5o	B	T136 G137 V138	U5P	P O2P O1P O5*
201	p	56924	1qd6	C	S144 N145 G146	HDS	O2S
201	p	52798	1lyv	A	A405 G406 V407 G408	PO4	O3 P O2 O1
203	p	51734	1vl8	A	A95 G16 S40	NAP	AO2* AP2*
203	p	48172	1owm	A	S241 G242 S244	FAD	C5* O5*
204	*	48172	1np7	A	S249 S250 K251	FAD	O5*
204	*	52008	1b0m	A	S642 S643 Q644	FLC	OG2
205	*	48172	1qnf	_	S244 L243 S241	FAD	O5*
205	*	55680	1nyq	B	T485 L486 S522	TSB	O3*
207	p	53596	1vdr	A	S65 R66 S67	PO4	P O1 O2 O4
207	p	48178	1n1e	B	S273 R274 N275	NDE	P O3P O1P O2P
209	m_ca	48207	1rq5	A	E428 N431 D438	CA	CA
209	m_ca	56924	1nqg	A	Q191 D193 D230	CA	CA
210	m_hg	51181	1jop	A	I19 V22 C23	HG	HG
210	m_hg	48207	1is9	A	L70 V73 C74	HG	HG
211	o	51350	1vkf	A	S163 T164 S165	CIT	C2 C3 O7 O6
211	o	51904	1kdg	B	S213 A214 T215	MAN	O3
211	o	55297	1knj	A	A131 T132 T133	C5P	O2P
211	o	51010	1hx0	A	S437 S438 T439	EGL	C1 C2 O2
211	o	53670	1r0b	D	A51 S52 T53	IPS	O4
211	o	50474	1eje	A	A62 S63 A64	FMN	O2
211	o	49451	1ict	B	S117 T118 T119	T44	O4
211	o	51734	1wdk	B	N428 T429 S430	NAD	NO2*
211	o	49817	1jsh	A	T129 S130 S131	SIA	O1A
211	o	53253	1h2f	A	A2 T3 T4	PO4	O1
212	*	48207	1g87	B	G23 D24 G51	EDO	O1
212	*	51970	1i8t	B	G38 N39 G10	FAD	AO1
213	p	52732	1d0s	A	A178 N179 T180	PO4	P O2 O3 O4
213	p	53473	1mx1	B	A2080 T2081 S2082	SIA	O1B
213	p	52373	1o96	Q	A128 S129 T130	AMP	P O2P O1P O3P
215	m_ca	48207	1ksc	A	D210 D213 E214	CA	CA
215	m_ca	53954	1hfx	_	D84 D87 D88	CA	CA
215	m_ca	49379	1g43	A	D127 N130 D50 D131	CA	CA
217	a	56111	1q8y	A	A185 K187 E247 L249 L301 G250	ADP	C5* C4* O4* C3* C2* C1* N9
217	a	48255	2dq7	X	A37 K39 E83 M85	STU	C26 C21 O4 C25 C24 C22 N3
219	p	55873	1nhj	A	G96 E97 A98	ANP	PG O1G O2G O3G N3B O3A
219	p	51904	1d4c	B	G547 N548 A549	FAD	O2
219	p	52171	1fue	A	G13 N14 A15	FMN	O3P
219	p	56175	1ffu	C	H35 S36 L37	FAD	AO2 AP O3P AO5*
219	p	53270	1g9t	A	G109 N110 T111	5GP	P O3P O5* O1P
219	p	50493	1max	_	G193 D194 S195	ZAP	O1P P O2P
219	p	48255	1nxg	A	H110 T111 M112	NAD	AN1
222	x	55855	1f04	A	A67 L70 S71	HEM	CHB C3A C4A C1B C2B C3B CMB HHB 1HMB 2HMB 3HMB
222	x	48263	1jfb	A	A354 L357 A358	HEM	CMB CAC 2HMB C3C C2C CAB CBC CMC 3HMC 2HBB 1HBB
225	a	54210	1oj4	B	G106 G107 N110	ANP	PA O1A O2A O3A O5* C5* C4* O4* C3* O3* C2* O2* C1* N9 C5 C6 N6 C4
225	a	52489	1rq7	A	G18 G19 N22	GDP	PA O1A O2A O3A O5* C5* C4* C3* C2* O3* O2* O4* C1* N9 C4 C5 C6 N1
225	a	56175	1w1r	A	G176 G177 S180	FAD	O2P
226	s	56600	1i2w	A	S70 G236 A237	CFX	O5 N1 C11 C12 O14
226	s	53638	1gt7	A	N29 G76 S75	PGH	O3P
226	s	51350	1a5u	G	S4561 G4562 A4565	ATP	C5* O5*
226	s	48263	1f4u	B	A209 G210 T213	IMD	N1 C2
227	*	48263	1qmq	A	S267 P268 E269	ACT	O
227	*	57301	1h0j	C	T29 P30 K31	SDS	O3S
231	x	48263	1jfb	A	S286 G344 G346 C352	HEM	1HAD 2HAD
231	x	48725	1o5p	A	S98 G96 G35 C37	CHR	3H31 1H31
235	o	48263	1jpz	A	S72 Q73 A74	140	C1 O1 O2
235	o	52171	1t5b	B	S16 Q17 S18	FMN	P O3P O1P
236	*	48263	1k2o	B	L245 G248 T252	HEM	N C
236	*	52334	1m9n	A	I127 G129 S11	XMP	N7
239	p	53849	1ixi	_	S139 G140 T141 A9 N56	2HP	P O1 O2 O3 O4
239	p	53696	1jeo	A	S90 G91 S92	CIT	C6 O5 O6
239	p	64166	1j9l	B	S107 G108 T109	VO4	V O3 O1 O2 O4
239	p	53382	1m32	D	S64 G65 S66	PLP	P O1P O2P O3P O4P
239	p	52171	1cqj	A	S153 G154 T155	PO4	O1 P O2 O3 O4
239	p	50412	1ep3	B	T78 G79 T80	FAD	P O3P O5* O2P O1P
239	p	55346	1a7k	B	T226 G227 A228	PO4	P O4 O2 O3
239	p	52373	1f9a	E	S125 G126 T127	ATP	O1G PG O2G O3B
239	p	54075	1afl	B	T87 G88 S89	CIT	C1 O2 O1
239	p	48316	1vng	_	S402 G403 A404	VO4	V O3 O2 O1
240	*	56783	1fez	B	T126 G127 Y128	WO4	O4
240	*	48316	1qi9	A	S416 G417 H418	VO4	O4
241	p	52171	1gg5	D	S16 F17 N18	FAD	P O1P O2P O3P
241	p	48370	1n94	A	N199 Y200 H201	HFP	P O2P O1P O3P
242	o	52417	1brw	B	S1183 I1184 K1187 I1180	URA	N1 C2 O2 N3 C6
242	o	48497	1bj0	_	T112 V113 Q116	CTC	C2' N2' O2'
242	o	52171	1c3o	F	S269 L270 Q273	GLN	N CA
242	o	51734	1mv8	B	T101 V102 E105	NAD	AC5 AN7
243	*	48497	1t56	A	G106 I107 F110	DOX	O1
243	*	53705	1r27	A	G543 L544 W547	MGD	O6
245	*	56711	1cy1	A	Q291 S294 T295	TMP	C4* O4* C3* C2*
245	*	48497	1vi0	B	E162 T165 T166	DCC	CP4 CP5 CP3 OP1
247	*	49451	1dmh	B	G58 Y61 L62	LIO	O31
247	*	81559	1jb0	A	G678 F681 I682	CL1	O1A
248	*	53382	1o69	B	A56 T57 L60	X04	C5A C5 C6 N1
248	*	48507	1dkf	B	S232 T233 I236	BMS	C29 C24 C23 N2
250	s	50198	1guo	C	I39 S40 S43	MOO	O1 O2
250	s	48507	1fm9	A	A271 L326 A327	REA	O2
250	s	51734	1qmg	B	I200 S201 A204	APX	O4B
251	*	48551	1n5u	A	G189 K190 S193	HEM	CGA O2A
251	*	53066	1rfq	A	G182 R183 T186	LAR	C20 O5
252	p	53382	1o69	B	S55 A56 T57	X04	P OP1 OP2 OP3 OP4 O1
252	p	51970	1an9	B	T43 T44 T45	FAD	AP AO1 AO2 AO5* O3P
252	p	51734	1pqu	D	T36 T37 S38	NAP	AOP1 AP2* AO2* AOP2
252	p	52742	1iav	A	S132 A133 T134	SUL	O1
252	p	53773	1hfw	C	A61 S62 E63	GLU	C OXT O
252	p	53638	1gt7	O	T115 S116 E117	PGH	O1P P O4P
252	p	52373	1gn8	B	I127 S128 S129	ATP	O1B PB O2B O3A O3B
252	p	51350	1ot2	A	S145 S146 D147	GLC	C2 O2
252	p	49817	1rv0	L	V135 T136 A137	DAN	C1 O1A O1B
252	p	50474	1i0s	A	I28 A29 N30	FMN	O4
252	p	48556	1kq7	A	S139 S140 N141	CIT	C1 O2 O1
252	p	48694	1m1p	E	T84 S85 A86	HEM	CGD O1D O2D
252	p	50875	1ldo	B	T238 A239 T240	SNR	C15 O16 O17
252	p	52798	1aax	_	S215 S216 A217	BPM	O2A
252	p	55873	1pvg	B	S127 S128 N129	ANP	O3*
252	p	54210	1e3p	A	S461 T462 S463	WO4	O2
252	p	50614	1kmh	B	A81 T82 D83	TTX	O3
252	p	52934	1lix	C	L474 T475 T476	FBP	P1 O3P O1 O2P
252	p	53447	1ini	A	D106 A107 A108	CDM	O3*
252	p	53066	1nlv	A	T202 T203 A204	SO2	O1
252	p	48591	1pcq	A	N479 A480 A481	ADP	O4*
252	p	52439	1gsa	_	D19 S20 S21	GTT	C1 O11 O12
252	p	53849	1ypn	_	T127 S129 S128	DPM	C9A O4A O3A
252	p	56783	1o08	A	S1114 A1115 S1116	G16	O3P* P* O2P*
252	p	53596	1dre	_	L62 S63 S64	NAP	AP2* AOP2 AOP1 AOP3 AO2*
252	p	52517	1mcz	D	S376 T377 S378	TDP	O12 P1 O5G O13 O11
252	p	52539	1upt	E	S159 A160 T161	GTP	O6
252	p	82025	1uqx	A	A22 A23 N24	MAM	O5
252	p	49898	1w0o	A	S197 S198 N199	SIA	O1B
252	p	52466	1rqd	B	N307 T308 A309	NAD	AC1* AO4*
252	p	52979	1avq	B	T33 A34 S35	PO4	O3 P O2 O4 O1
253	o	51350	1dxf	B	P177 S178 D179	PYR	C1 O1 O2
253	o	48556	1fup	A	P130 N131 D132	MLT	O1 C1 O2
254	p	53382	1o69	A	A157 A56 S55	X04	P OP2 OP4 C5A
254	p	52539	1u0l	B	S478 A448 S447	GDP	C6 O6
254	p	48556	1fuq	A	T100 S140 S139	CIT	C1 O2 O1
254	p	51350	1jub	A	A18 S19 S44	FMN	O2 C2
255	p	53685	1kfc	B	S377 H86 K87	PLP	O3P
255	p	48575	1jfg	B	S229 Y305 R304	GOL	O1
256	*	48575	1dgp	B	S241 N244 D245	FOH	C15 O1
256	*	56671	1uvk	C	S520 N523 N524	GTP	PA O1A
258	*	48591	1a6e	A	G407 G408 G409	ADP	C3* C2* O2*
258	*	53473	1llf	A	G122 G123 G124	F23	C2 C1 O2
262	*	48591	1pcq	F	T91 L31 T30	ADP	O5*
262	*	56795	1nva	B	T182 L183 T140	ADP	O4*
263	a	53334	1l9k	A	V130 D131 V132 F133	SAH	C5* C4* O4* C3* O3* C2* O2* C1* N9 C8 N7 C5 C6 N6 N1 C2 N3 C4
263	a	51734	1e5q	A	L54 D55 V56	NDP	AC5* AC4* AO4* AC1* AC2* AC3* AN9 AC4 AN3 AC2 AN1 AC6 AC5 AN6 AN7 AC8 AO3* AO2*
263	a	50412	1n07	B	V97 H98 L99	ADP	C2* C1* N9 C4 C5 C6 N1 C8 C2 N7 N3 N6
263	a	48591	1q3s	H	I479 D480 V481	ADP	C5 C6 N1 C2 N6 N3 C4 N7 N9 C8
268	*	52373	1i6m	A	G17 N18 G21	TYM	N7
268	*	48612	1s8c	A	G139 D140 G143	BLA	N A
270	*	56600	1pzp	A	A280 G283 A284	FTA	N8 C24 C27
270	*	48612	1p3u	A	S117 G120 A121	HEM	N A C4A C3A
271	*	56654	1lev	F	V17 G21 G26	CLI	N7 C3
271	*	48612	1iw1	A	V131 G135 G139	HEM	N A C4A
272	s	51350	1esw	A	G53 Y54 G55	ACR	C5C C6C O5C O6C
272	s	48618	1u4j	B	G30 Y31 G32	MAN	C2 C1 O2 O5
277	r	51734	1h6a	A	I157 L158 P159	NDP	AO2 AO5* NC4* NO4* NC3* NO3* NC1* NN1 NC2 NC3 AOP1
277	r	55769	1s67	L	L68 I69 P70	O2	O1
277	r	51350	1p7t	A	V118 V119 P120	CEA	O1
277	r	48694	1gws	A	I244 L245 P246	HEC	O1D
277	r	53719	1o02	B	I165 I166 P167	NAD	AO3* AC3* AC4* AO4* AC1* AN9 AC4 AC5
279	*	51734	1hyg	A	S9 G10 G33	NAP	AO1
279	*	48694	1oah	A	S76 G75 G117	HEM	O2D
281	x	48694	1new	_	H20 K23 L24	HEC	HHD
281	x	51970	1lqu	A	H57 K59 I60	FAD	H6
282	x	48694	1qn1	A	V22 I10 D11	HEC	1HBD
282	x	51970	1lqt	A	V9 L39 E40	FAD	AH2
283	*	48694	1j0p	A	K26 A27 V28	EOH	O
283	*	52539	1gl7	E	K136 S137 V138	ANP	O2B
286	*	53447	1v84	B	P91 T92 Y93	UDP	C2 N3
286	*	48694	1fgj	B	P202 S203 H204	HEM	C4D N D
290	e	58146	1dwl	B	C10 C13 H14	HEC	N A N B N C N D C1A CHA HHA C4D C1B CHB HHB C1C CHC HHC C4B C1D CHD HHD C4C C2A CAA C2B CMB C3B CBB CAB C2C CMC C2D CMD C3D CAD
290	e	48694	1l3o	A	C49 C52 H53	HEC	HHB CHB C1B C2B CMB C3B C4B CHC C1C HHC N B N C C2C CMC CAB CBB C4C CHD C1D N D C2D C3D C4D CHA C1A N A CMD C2A CAA HHA CAD HHD
291	e	81559	1jb0	B	R173 H176 H177	CL1	CHA CHD N A C1A N D C1D C2D C3D C4D
291	e	48694	1h29	C	K107 Y110 H111	HEC	CHB C4A N A C1A C2A C3A CMA C1B N B
292	s	48694	1qn0	A	G78 K80 A79	HEC	CGA O1A O2A
292	s	49898	2bqp	B	G216 E218 A217	GLC	C4 O4 O4
293	p	53596	2cd2	A	G125 A126 Q127	NAP	O3 NP NO1 NO2 NO5* NC5*
293	p	49898	1hkd	D	G29 A30 E31	GYP	C6 O6
293	p	51734	1qmg	A	G134 S135 Q136	APX	PA O3N PM O6M O7M O5M
293	p	48694	1gmb	A	G13 S14 Q15	HEC	CGA O2A O1A
293	p	56111	1pmq	A	G73 A74 Q75	ANP	PG O2G O3G O1G
295	x	48694	1lm2	A	T14 C65 G64	HEC	C2A C3A CMA CAA CBA 1HMA 2HAA 1HBA 2HBA
295	x	50493	1c5t	A	S190 C220 G219	ESP	H7 C8 C7 C9 H8 H8 C4 C5 H5
296	x	48694	1qn1	A	A47 G48 C49	HEC	HHC
296	x	50493	1c1t	A	S217 G219 C220	BAB	2HN1
298	*	51734	1hye	A	G10 R11 V12	NAP	AO2
298	*	48725	1o75	B	G289 R290 V291	PDX	O2S*
300	*	48725	1aj7	H	A96 S97 G100	NPE	O1N
300	*	52171	1ja0	A	A138 T139 G174	FMN	O4*
303	*	48725	1dp0	A	Q266 V267 A268	DMS	O
303	*	55680	12as	A	E248 L249 S250	AMP	O3*
305	p	55873	1thn	A	R105 S106 G107	ADP	O1B
305	p	48725	1keg	H	R95 S96 G97	64T	O2
308	m_ca	48725	1q1p	A	D103 N104 D136	CA	CA
308	m_ca	56435	1g1t	A	N82 N83 D106	CA	CA
311	o	56654	1lev	F	G246 S247 M248	F6P	O3
311	o	48725	1px3	D	G320 T321 L322	DMS	O
311	o	57439	1h8p	A	G87 S88 M89	POC	O4
312	m_ca	57015	1dx5	K	E426 N439 L440	CA	CA
312	m_ca	48725	1ug9	A	D786 D990 V991	CA	CA
313	m_ca	49853	1nzi	A	D116 I117 E119 N134	CA	CA
313	m_ca	48725	1l3w	A	D325 V326 E328 D360	CA	CA
314	m_ca	48725	1ug9	A	L808 D807 D990 D786	CA	CA
314	m_ca	50493	1s83	A	L76 E77 E80 E70	CA	CA
316	*	50875	1rxh	A	S88 L110 R124	BNI	O26
316	*	48725	1fq9	D	T173 I216 K207	SGN	O5
317	m_ca	51125	1ru4	A	D209 D233 D237	CA	CA
317	m_ca	48725	1ff5	B	D134 D136 D195	CA	CA
318	s	50412	1d8t	A	N273 V274 G275	GEA	C23 C24 C25 O77 C86 N87
318	s	49379	1e2z	A	N70 V71 G72	HEC	N B C4B C3B CAB C2B
318	s	51350	1ixn	B	N213 I214 G215	DXP	O3
321	m_ca	51125	1o8f	A	E166 D131 D129	CA	CA
321	m_ca	53737	1kfq	B	D308 D310 D312	CA	CA
321	m_ca	49379	1wd9	A	D165 D155 D157	CA	CA
323	o	51734	1fdu	D	S142 V143 G144	EST	C2 C3 O3 C17 O17
323	o	53954	1lks	_	S24 L25 G26	NO3	O1
323	o	49898	1v6j	A	S211 L212 G213	GLC	O3 C3
323	o	52171	1j4a	B	N78 V79 G80	SUL	O1
323	o	50412	1kzl	A	G62 I63 A64	CRM	C2 O15
323	o	51970	1lqt	A	V53 G52 A54	FAD	C2* C3* O3*
323	o	52787	1d1q	A	A13 L14 G15	4NP	O3
323	o	55199	1q3g	F	S162 V163 G164	UDA	O6
326	*	49451	1ict	D	K15 L17 L110	T44	C4 O4
326	*	55810	1sz3	B	R95 I93 L13	GNP	PB O3A
329	p	52934	1liy	B	T475 T477 G478	FBP	P1 O1P O2P O3P O1
329	p	52171	1azl	_	T12 T11 G13 S10	FMN	P O5* O2P O1P O3P
330	*	49451	1kcl	A	A599 G601 N603	MAL	O6'
330	*	51350	1gvf	B	A179 G181 S211	PGC	O2
332	*	53447	1tzf	A	K25 A9 L8	C5G	C2 O2
332	*	49451	1ict	A	K15 A109 L110	T44	C4' O4'
334	m_cu	49502	1fwx	C	H526 C561 C565	CUA	CU1
334	m_cu	55619	1wpl	E	H135 C132 C203	ZN	ZN
335	*	49502	1snr	A	H135 D98 H100	NMO	O
335	*	56299	1ii7	B	H10 D49 H85	PO4	O3
342	m_ca	49993	1d6y	A	D533 L534 D535	CA	CA
342	m_ca	49784	1wmd	A	D367 L368 D369	CA	CA
342	m_ca	50938	1h6l	A	N339 I340 D341	CA	CA
343	o	50493	1s6f	A	S164 D165 S166	EGL	C1 O1
343	o	49784	1uxx	X	A63 D64 T65	XYP	C2B O2B
343	o	50474	1i0s	A	A29 N30 T31	NAP	NO7
343	o	52373	1mau	A	S194 K195 S196	ATP	PG O2G
343	o	55549	1skj	_	S34 E35 T36	UR2	P O1P
344	*	51350	1vkf	A	S163 A143 G144	CIT	O1
344	*	49784	1uyx	A	S41 A75 G76	BGC	O2
347	*	52171	1dbw	A	N26 G27 F28	15P	O4
347	*	49784	1px3	A	H93 G94 Y95	DMS	O
348	*	52539	1d1c	A	E180 S181 G182	NMQ	OA1
348	*	49784	1uyx	A	E74 A75 G76	BGC	O3
350	*	51350	1jcj	B	G236 A237 S238	HPD	O5*
350	*	52539	1qf5	A	G127 T128 T129	RPL	O2*
351	*	52539	1a4r	B	Q316 L319 D318	GNH	O2*
351	*	49817	1rvz	A	E190 N193 L194	GAL	O5
353	s	56111	1uwj	A	A480 T528 Q529	BAX	C13 N12 O15
353	s	49817	1jsi	A	S125 T145 Q146	SIA	C10 N5 O10
357	*	51350	1sja	D	E214 D239 N191	AME	N
357	*	49898	1lgn	C	E136 D138 D145	APM	N9
359	p	53747	1ltk	B	G340 G237 G238	AMP	O2P
359	p	49898	1lu1	_	G102 G103 G213	NGA	O4
361	p	51350	1rcx	R	G403 G404 G381	RUB	C2 C3 O2 O3 P1 O2P
361	p	51904	1f6m	A	G153 G154 G244	3AA	AC4* AO4*
361	p	49898	1v6j	D	G213 G214 G103	GLC	C6 C5 O5 O6
363	*	51970	1ddo	A	G312 G313 Y314	FAD	O2*
363	*	55873	1gjv	A	F338 G339 L340 G337 G335	SAP	O5*
364	s	53696	1dqr	B	I156 G157 G158	6PG	C5 C6 O5 O6
364	s	49898	1v6j	C	L212 G213 G214	GLC	O4 C4 C3 O3
364	s	52334	1m9n	B	I127 G128 G129	XMP	C2 O2
365	*	52539	1u2r	A	G214 N158 L215	GDP	O4*
365	*	49898	1qdc	D	G98 D208 L99	MMA	O4
366	m_ca	52742	1p8j	D	V205 N208 V210	CA	CA
366	m_ca	49898	1j1t	A	V116 N119 I121	CA	CA
370	p	56751	1a3g	A	G219 I220 T221	PLP	O4P P O1P O2P O3P
370	p	51904	1qlb	D	G14 L15 A16	FAD	P O1P O5* O3P
370	p	55619	1n3r	B	G133 L134 S135	GTP	O4*
370	p	53382	1lk9	B	G131 V132 T133	PLP	P O1P O3P O2P
370	p	49898	1lu1	_	G213 L214 S215	NGA	O4
370	p	56013	2aop	_	G256 L257 S258	SRM	CCC O2C O1C
370	p	52539	1mez	A	G330 V331 T332	2SA	C62 O66 O65
370	p	53162	1lvu	C	G2218 M2219 S2220	9PP	O13
372	*	49898	1h4g	B	E94 Q143 F141	FXP	O5B
372	*	55944	1uw5	D	E85 K60 Y62	PIE	O22
373	*	49898	1n47	A	G103 G102 D85	TNR	O3
373	*	56058	1gsa	_	G166 G167 N235	ADP	O3B
374	s	55815	1ho5	B	S405 G407 G408	ADN	O2* C1* N9
374	s	49898	1v6j	C	S211 G213 G214	GLC	O3
374	s	56175	1w1r	A	T174 G176 G177	FAD	AC5 AN7
375	p	53382	1o4s	B	G97 A98 K99	PLP	O4P P O1P O2P O3P
375	p	49898	1axz	_	G217 A218 Q219	GAL	O5
375	p	50412	1p4m	A	G26 S27 K28	ADP	O2A PA O1A O3A O5*
375	p	53747	1ltk	C	G213 A214 K215	AMP	O5* P O3P
375	p	51350	1rzm	B	G184 A185 R186	PEP	O2P P O1P O2
375	p	53596	1s3y	A	G125 A126 Q127	NAP	NP NO2 NO1 NO5*
376	s	53821	1usi	C	G100 A101 T102	PHE	C O OXT
376	s	50629	1ody	B	G27 A28 D29	LP1	O42
376	s	49898	1w0o	A	G196 S197 S198	SIA	O1B
376	s	56654	1lby	A	G170 S171 A172	F6P	O3
376	s	52466	1m2n	B	G185 T186 S187	OAD	PB O1B O2B
376	s	52373	1kp2	A	G128 S129 T130	ATP	O1G
376	s	51734	1hwz	C	G347 A348 N349	NDP	NC1* NO4*
378	z	51091	1vbp	B	D141 G137 D138	MAN	C1 C2 C3 C4 C5 C6 O2 O3 O4 O5 O6
378	z	49898	1q8q	A	D86 G220 E221	MAN	C4 C5 O5 C1 C2 O2 C6 O6 C3 O4 O3
379	m_zn	51068	1rj6	B	H119 H94 H96	ZN	ZN
379	m_zn	55619	1b66	A	H23 H48 H50	ZN	ZN
379	m_zn	55463	1qx0	A	H161 H163 H150	ZN	ZN
379	m_zn	49993	1ivu	B	H592 H431 H433	CU	CU
379	m_zn	51181	1j1l	A	H56 H58 H101	FE2	FE
379	m_zn	54196	1hxq	A	H296 H298 H281	FE	FE
382	p	50813	1np1	A	D113 S115 S116	PO4	P O1 O4
382	p	50021	1g8k	F	D70 S72 S73	OC6	O5
382	p	54861	1n5q	A	A49 N62 A64	P6G	C18 O19
383	m_fe	50021	1bcc	E	C139 C158 S163	FES	FE1
383	m_fe	52466	1m2h	A	C124 C145 S150	ZN	ZN
385	*	52466	1ici	B	N211 P212 D213	NAD	NO5*
385	*	50128	1mc5	A	D55 P56 E57	AHE	OE2
386	o	53382	1ohv	C	C135 G136 S137	PLP	O1P
386	o	52832	1j9b	A	C12 G13 T14	TAS	O1
386	o	50128	1p0f	A	C1046 G1047 S1048	NAP	NO2
388	p	54861	1hwj	B	M655 G656 M657	ADP	PB O1B O3B
388	p	50155	1obz	B	I125 G126 L127	ACT	C O OXT
389	*	50155	1obz	B	K124 G126 L127	ACT	O
389	*	55873	1til	E	R105 G107 M108	ATP	O3G
391	*	50198	1a2t	_	D83 K84 Y85	THP	O2
391	*	51904	1bhy	_	E152 R153 Y154	FAD	AO4*
393	o	55873	1nhh	A	T77 S78 K79	ANP	C5* C4* O4* C3* O3*
393	o	55619	1b66	A	T105 T106 E107	BIO	C8A C4A C4 O4
393	o	53596	1rx9	_	S63 S64 Q65	NAP	AP2* AOP2
393	o	50198	1bos	N	T3431 N3432 R3433	GAL	C5 O5 C4 O4
394	*	50198	117e	B	D1120 K1154 D1152	PO4	O4
394	*	56058	1iow	_	D257 E270 N272	PHY	O4P
395	m_zn	54510	1gl4	A	D511 H513 H515	ZN	ZN
395	m_zn	50345	1dv6	T	D124 H126 H128	ZN	ZN
396	p	51734	1o8c	C	S178 G179 R180	NDP	AO2* AP2* AOP1 AOP2 AOP3
396	p	50352	1n4k	A	T267 G268 R269	I3P	P4 O42 O43 O4 O41
396	p	69795	1o2b	A	S88 G89 R90	PO4	O1 P O3 O4
396	p	51350	1og6	B	S263 G264 K265	NAP	AOP1 AP2* AOP3 AOP2
397	*	52742	1lw6	E	H278 H279 H280	SUL	O2
397	*	50352	1jy0	B	H1C H1D H1E	FMT	O2
398	p	56671	1t3n	B	D546 D454 L455	TTP	PA O1A O2A O3A PB O1B O2B O3B PG O1G O2G O3G O5* C5* C4* O4* C2* C1* N1 C2 O2 N3 C6
398	p	54861	1cjt	A	D396 I397 R484 D440	DAD	PB O1B O2B O3B PG O1G O2G O3G O3A PA O2A O1A O5*
398	p	50352	1v6v	A	D325 V326 N347 Q338	XYS	O4
398	p	58175	1uon	A	D585 I586 D734	CH1	PA O3A PB O2B O1B O5* O1A C5* O3B O2A PG O1G O2G C4* O4* C1* N1 C2 O2 C2* N3 C6 O3G
399	p	56058	1bxr	C	L720 G721 G722	ANP	O2A
399	p	50352	1isz	B	V910 G911 G912	GAL	O3
400	p	56671	1jxl	A	D7 D105 E106	DG3	O3A PA O5*
400	p	50352	1hwn	B	D235 N256 Q257	GAL	C1 O1 O5
401	p	56671	1tk0	A	D475 A476 D654 G478	DCT	PG O2G O3G
401	p	50352	1v6w	A	D408 A409 N430 G411	XYS	C1 O1 O5
402	p	51350	1jr1	A	G328 S329 S388	IMP	O2P
402	p	50412	1p4m	A	G26 S27 T34	ADP	O1B
403	*	51734	1jkf	A	G72 G74 N246	NAD	AO3*
403	*	50412	1q9s	A	G24 G22 S27	ADP	O1B
404	p	51734	1mxf	C	G69 D70 L71	NDP	AOP3
404	p	50412	1t6y	B	G539 D540 L541	ADP	O2A
405	s	53270	1ecg	B	S368 I369 V370	PIN	C2' N1' O3
405	s	52120	1c2y	M	A80 V81 V82	LMZ	O4
405	s	50412	1tll	A	A1193 I1194 V1195	FAD	N1 C10
406	p	52417	1gxb	C	V90 S91 T92	POP	P2 O4 O5 O6
406	p	55728	1bo4	A	I122 A123 T124	COA	AP1 AO1 AO2 AO3
406	p	50412	1j9z	A	V489 A490 T491	FAD	O5* P O2P O1P
407	p	52517	1n0h	B	G549 A551 S552	TPP	O7 PA O1A O2A O3A
407	p	50412	1ja0	B	G488 A490 T491	FAD	O5* P O2P O1P O3P
409	p	53447	1g2v	H	G13 T14 R15	TTP	O3B PG O1G O2G O3G
409	p	54210	1udn	A	G124 T125 R126	PO4	O2 P O1 O3 O4
409	p	50412	1n08	B	G37 S38 K39	ADP	PA O1A O5* O3A
410	p	50412	1gvh	A	S46 Q228 G227	FAD	AP AO1 AO2 AO5* AC5* O5* P O2P O3P
410	p	53596	1sej	B	T145 E116 G115	NDP	NP NO2 NO5* O3 NC5* AP AO1 AO5*
410	p	53382	1lc5	A	G84 E85 T86	PI	O4 P O1 O2
411	*	53719	1qi1	A	T229 G230 L251	NAP	NO7
411	*	50412	1d8t	A	G229 T228 V274	GEA	O39
412	p	50412	1ddi	A	G419 G420 S422	FAD	O5* P O1P O2P O3P
412	p	53747	13pk	A	G375 G376 S378	ADP	O3B PB O1B O3A O2B
414	p	50412	1q9s	A	G24 G26 S27	ADP	PB O1B O2B PA O1A O3A
414	p	55873	1pvg	A	G143 G145 A146	ANP	PB O2B O3A PA O1A O1B
416	p	56751	1i1m	B	T721 G756 T757 I720	PLP	O4P P O1P O2P O3P
416	p	51904	1o5w	D	S3024 G3434 T3435 I3023	FAD	O2P P O3P O5* O1P
416	p	50412	1ddg	B	T322 V323 G419	FAD	AO5*
418	*	51350	1qfe	B	S232 S21 E46	DHS	O2
418	*	50412	1p4m	A	S27 T34 E86	FMN	O3*
419	a	51350	1h50	A	P24 L25 T26	FMN	N3 C4A N5 C5A C6 C9A N10 C10 C1* C2* O2* C3* O3*
419	a	50412	1ep2	B	P54 I55 S56	FAD	O3* C3* C2* O2* C1* N10 C9A C5A N5 C4A C4 C10
419	a	56175	1w1j	A	P99 I100 S101	FAD	AN3
419	a	53849	1ftl	A	P89 L90 T91	DNQ	N2 C2
420	s	50412	1t6y	A	P179 T180 A181	ADP	O1A C6 N6 N1 C2
420	s	52171	1fue	A	P53 T54 A55	FMN	O3*
420	s	51350	1al8	_	P77 T78 A79	FMN	C2 N3 C4 N1
421	*	52539	1mez	A	D43 G45 E44	GDP	C8 N7 C5 C6
421	*	50464	1ob2	A	D314 G316 E315	KIR	C2 N1 C6 C5
423	s	53596	1rx6	_	L62 S63 S64	NAP	AC5* AC4* AO4* AC2* AC1* AN9 AC8 AN3 AC4
423	s	54075	1ruv	_	V43 N44 T45	UVC	O4* C1* N1 C6 C4* C3* C2 C2* N3
424	*	56175	1fiq	B	L257 V258 V259	FAD	AO2*
424	*	50474	1g78	A	I68 V69 L70	FMN	O2*
426	a	51350	1vhn	A	A10 P11 A13	FMN	C4 C4A N5 C5A C6 C9A N10 C10 C1* C2* O2* C3* O3*
426	a	50474	1eje	A	A44 P45 S47	FMN	N10 C10 C4A C4 N5 C5A C9A C1* C6 C2* O2* C3* O3*
427	o	51350	1qap	A	T151 R152 K153	NTM	C7 O1 O2
427	o	50474	1dnl	A	S87 R88 K89	FMN	P O5* O2P
428	x	50474	1axj	_	V48 G49 G50	FMN	C4* C5* H4* 1H5*
428	x	51904	1n4u	A	V108 G109 G115	FAE	C1* 1H1* C2* H2*
429	a	50474	1usf	A	A37 S53 I54	FMN	C2 O2 N3 C4 O4
429	a	52120	1c2y	R	A56 A80 V81	LMZ	C2 N3 O2 C4 O4
437	p	51350	1j96	A	S217 A218 L219	NAP	AP AO1 AO2
437	p	51904	1l0v	M	N394 S395 L396	FAD	O2
437	p	53270	1g9t	B	N410 T411 L412	N	O1P
437	p	50493	1fn6	A	N25 S26 I27	EDO	C2 O2
439	*	56175	1mbb	_	L44 I45 L46	FAD	AC3* AO3* AC2*
439	*	50493	1cqq	A	I125 L126 L127	AG7	C3 C2 O4
441	p	51983	1p31	A	G27 G28 A29	EPU	UC5* UO5* PA O1A O2A O3A PB O1B O2B C1 O1 O5
441	p	51904	1h6v	C	G20 G21 S22	FAD	AO2 AP AO1 O3P
441	p	51734	1jkf	A	G74 G75 N76	NAD	NO1 NP NO2 NO5* O3 AP AO1 AO2 AO5*
441	p	53447	1g2v	H	G10 G11 S12	TTP	PG O2G O3B PB O3A O2B O1B
441	p	52373	1k4m	B	G9 G10 T11	NAD	NO5* NP O3 AP AO1 NO1 NC5* AO5* AO2
444	*	52742	1wmf	A	W130 G131 S255	DOX	C4 O2
444	*	50493	1fjs	A	S195 W215 G216	Z34	C11 O1
446	*	50493	1cqq	A	G145 C147 G163	AG7	N12
446	*	54000	2aim	_	G160 C25 G65	ZRA	N2
455	m_zn	50493	1a1r	B	C123 T124 C125	ZN	ZN
455	m_zn	57867	1aqs	_	C24 S25 C26	CU1	CU
457	x	50493	1gj4	H	G216 G219 G226	132	2H9
457	x	51904	1n1p	A	G288 G19 G114	FAD	AHO3
458	o	56111	1iah	B	G1619 G1620 L1621	ADP	O1B
458	o	51904	1qlb	D	G14 G13 L15	FAD	O1P
458	o	50629	1npa	A	G48 I50 G49	3NH	O18
459	o	55845	1oht	A	H177 I178 N179	TLA	O11 C1 C2 C3 O3 C4 O4 O41
459	o	51904	1pj6	A	W361 V362 T363	FAD	O2
459	o	52171	1gu1	L	H106 I107 S108	FA1	C1 C O2 O1 O30 C2 C3 O3
459	o	50629	1m43	A	Y77 V78 S79	IHN	O15
460	p	53685	1j0b	W	G157 G193 T194	5PA	P O1P O2P O3P
460	p	52489	1rlu	A	G69 G105 T106	GSP	PG O3B O3G O2G
461	*	50629	1w51	A	T232 G230 G11	L01	O9
461	*	52539	1svw	B	S32 G35 G57	GTP	O1G
462	*	53447	1hv9	B	Y103 G104 D105	UD1	O3*
462	*	50629	1ize	A	Y75 G76 D77	IHN	O15
465	*	50629	1bxo	A	L220 I297 F295	PP7	N2
465	*	55810	1pus	A	I6 L82 F84	8OG	N9
467	*	56398	1tox	A	Q36 I35 G34	NAD	O3
467	*	50629	1kzk	A	R14 I15 G16	EGL	O1
468	*	56419	1bsz	B	E541 E542 I544	2PE	O1
468	*	50629	1dpj	A	D131 K132 V134	NAG	O3
469	p	56175	1mbb	_	L46 G47 N65 I45	FAD	AO1 O5* P O1P O2P O3P
469	p	50629	1vik	B	M46 G48 I47	BAY	O75
469	p	51350	1o5x	B	N10 L230 G232	2PG	O1P P O4P O3P O2P
470	*	51350	1gve	A	G198 G199 R218	NAP	AO5* AC5*
470	*	50629	1k6v	A	G17 G16 R14	ACT	OXT C
471	*	50629	1m43	B	D214 G216 T217	IHN	O15
471	*	51350	1isx	B	N709 G711 S712	XYS	O5
472	r	55873	1thn	A	F97 T98 T99	ADP	C5* C4* O4* C2* O2* C1*
472	r	50676	1obc	A	F246 T247 T248	2AD	C1* O4* C4* C2* C5* O5*
473	p	53382	1js3	A	A148 S149 N300	PLP	C5A O4P P O1P O2P O3P
473	p	50684	1siw	A	S1099 T1100 S719	GDP	O5* PA O1A O3A O2A
473	p	56711	1cy2	A	S294 A480 S481	TMP	C2 O2
475	p	51350	1rzm	A	Q182 G184 A185	PEP	O1P
475	p	50728	1eaz	A	K200 G202 A203	CIT	O6
476	p	51734	1lss	B	G9 R10 V11	NAD	O3 NP NO1 NO2 NO5*
476	p	50728	1fhx	B	G276 R277 V278	4IP	1OP5 P5 2OP5 O5 3OP5
477	p	51734	1pr9	B	G187 V182 T184	NAP	NP NO1 NO2 NO5*
477	p	50728	1fhx	B	G275 V278 T280	4IP	O2P P1 O1P O1
478	x	50813	1o1v	A	V83 L90 V92	TCH	H5
478	x	55873	1bxd	A	L422 L430 I432	ANP	H2
479	a	56111	1mp8	A	I428 V436 A452	ADP	C1* N9 N3 C4
479	a	54636	1lo8	A	V62 I116 S91	4CA	AC2 AN3 AC4 AN9
480	*	51268	1sjn	C	T81 I82 D83	DUP	O4*
480	*	51160	1hm9	B	T383 V384 N385	ACO	O
483	*	50813	1lfo	_	N14 F15 E16	BEO	O2
483	*	55769	1p0z	F	H9 Y10 Q11	MO7	O15
493	o	52373	1o96	E	V62 S63 V64	AMP	N7 C5 C6 C2 N3 C4
493	o	55728	1i1d	A	I100 A101 V102	COA	PC5 PN4
493	o	50933	1s1d	A	I260 A261 V262	TMN	C C2 C1 N
494	p	52953	1ex2	A	S9 Q10 S11	PO4	P O1 O2 O3 O4
494	p	50938	1pjx	A	T279 K280 T281	PGE	O1
494	p	52171	1sqs	A	S15 K16 T17	TAR	C4 O41 O4
494	p	55549	1ijr	A	S34 E35 S36	CC0	C29 O7 O8
494	p	56783	1o03	A	S116 K117 N118	G16	P O3P O1P O2P O6
498	m_ca	50964	1jv2	A	D288 Y290 D292	CA	CA
498	m_ca	52128	1cvr	A	D103 Y105 E107	CA	CA
502	p	52334	1ce8	G	S948 V949 T977	IMP	O1P
502	p	50997	1h9y	A	A302 I303 S244	DHE	O2A
507	z	51109	1kj1	A	Q26 D28 N30	MAN	C1 C2 O1 O2
507	z	56435	1kx1	F	K182 E185 N205	MAN	C2 O2 C3 O3
509	p	51734	1r0l	D	A38 T13 G14	NDP	AC4* AC3* AO3* AC2* AO2* AP2* AOP2 AOP3
509	p	51160	1sst	C	A200 A218 G217	COA	PO5
509	p	51904	1l0v	A	S36 A12 G13	FAD	AC3* AO3* AC4* AC2* AO2*
509	p	56175	1f0x	A	T79 G80 A77 N78	FAD	O3P P O1P O5*
510	*	56175	1w1k	A	I102 G178 S101	FAD	AN7 AC5
510	*	51160	1krr	C	I104 G141 A105	ACO	PN4 PC3
511	s	75216	1uak	A	L87 P89 S88	SAM	O2* C1* N9
511	s	51160	1krr	A	I104 A105 P106	ACO	O
511	s	53705	1eu1	A	I220 P222 N221	MGD	C2 N1
512	o	52539	1lvg	A	G82 T83 S37	5GP	C3* O3* C2* C1* N9 C8 N7 C5 C6 O6 N1 C4
512	o	51904	1aog	A	S47 G51 T52	FAD	AC4 AN9 AC1* AC2* AC3* AC5 AC6 AO3*
512	o	51734	1r6d	A	T40 G43 A42	NAD	AN3 AC4 AN9 AC1* AC2* AO2*
512	o	52373	1k4m	A	G10 T11 N40	NAD	NC7 NO7
512	o	51160	1krr	B	A105 G141 S142	ACO	PC2 PC3 PN4
513	*	51160	1kgq	A	K259 T260 K263	SCO	O3
513	*	52539	1t8u	B	Q255 T256 K259	SGN	O3S
518	*	53334	1ori	A	R177 T179 N271	UNK	O1
518	*	51181	1gp5	A	R298 S300 N215	2OG	O4
519	*	51181	1q3e	A	R591 T592 A593	PCG	O5*
519	*	53849	1gv8	A	R124 S125 A126	CO3	O3
520	*	51181	1ne4	A	R333 A334 A335	RP1	O5* C5*
520	*	53849	1nft	A	R121 S122 A123	NTA	C11 O13
522	*	51734	1fxs	A	L105 G106 S107	NAP	NC2* NO2*
522	*	51268	1pkk	B	L97 G98 T99	EGL	C1 O1
524	*	51268	1peg	A	D202 V203 Y204	SAH	O3*
524	*	54402	1o7g	B	F677 V678 D679	EDO	O2
525	m_zn	56365	1ozj	B	C64 C109 C121	ZN	ZN
525	m_zn	57700	1qp9	B	C93 C81 C64	ZN	ZN
525	m_zn	51268	1mvx	A	C260 C278 C307	ZN	ZN
528	o	51331	1r6n	A	T97 S98 Y99	434	C24 O25 O26
528	o	52171	1qrd	B	T15 S16 F17	FAD	P O1P O3P
530	p	51350	1h5y	A	G84 G85 V86	PO4	P O1 O2 O3 O4
530	p	52539	1kao	_	G12 G13 V14	GDP	PB O2B O1B O3B O3A
531	*	51350	1p0b	A	L231 G230 C158	PQ0	C4 N9
531	*	52539	1he1	D	V14 G15 C18	GDP	C6 N1
532	*	51350	1igw	C	S91 G92 W93 D157	PYR	C1 O1
532	*	52539	1ijf	A	S192 G193 W194 N153	GDP	C6 O6
535	p	52934	1t57	A	S39 V40 S41	FMN	O5* P O1P O2P O3P
535	p	52417	1gxb	A	N89 V90 S91	POP	O1
535	p	53954	1v7s	A	D87 I88 T89	NO3	O2
535	p	53382	1n2t	A	N87 V88 T89	PLP	O2P P O3P O1P O4P
535	p	53900	1i88	A	S3 V4 S5	SUL	O4
535	p	51734	1c14	B	T1194 L1195 A1196	NAD	AP AO1 O3 AO2 AO5*
535	p	53270	1dku	A	S310 V311 S312	AP2	PB O3B O1B O2B
535	p	51350	1us0	A	S263 V264 T265	NDP	AOP1 AP2* AOP3 AO2* AOP2
536	*	51350	1szf	A	G410 G432 S195	FMN	C1* C2* O2* C3*
536	*	53066	1dgk	N	G535 G679 T863	ADP	C4* C5* C3* O4*
537	*	51350	1un7	B	G146 A147 T313	GLP	O3
537	*	53066	1dgk	N	G535 A536 T680	ADP	O3B
538	*	51350	1u1h	A	G734 G438 S439	MET	C O
538	*	53066	1hjo	A	G201 G339 S340	ADP	O4* C4*
539	*	51350	1qrq	C	G323 S325 G55	NDP	NO1
539	*	53066	1glf	X	G266 A311 G411	ADP	O2B
540	p	51350	1szg	B	G410 G411 R413	FNS	O3P
540	p	53066	1glf	Y	G233 G234 R236	PO4	O4
541	p	51350	1qop	A	T183 S235 G234	IPL	P O1P O4P
541	p	53066	1hkb	A	T232 G231 S88	G6P	O2P P O6
545	o	53334	1i1n	A	S86 G87 S88	SAH	CA C O OXT
545	o	51350	1k3u	A	S233 G234 S235	IAD	CA C O O1
545	o	53685	1j0a	B	A189 G190 S191	PLP	P O3P O4P
546	p	53685	1m54	F	S254 V255 G256	PLP	C5 C6 C5A O4P P O1P O2P O3P
546	p	51350	1ok4	D	A229 V230 G231	13P	C2 C3 C1 O1 P O3P O2P O1P
547	p	51350	1ec9	B	N27 K207 D235	XYH	O1A
547	p	53382	1fc4	A	S212 K244 N50	PLP	O4P
548	*	51350	1fdj	B	S2271 G2272 G2273	2FP	O13
548	*	53382	1sf2	D	A47 G48 G49	EGL	O2
549	p	53382	1rvy	B	T254 G120 S121	PLP	O4P P O1P O2P O3P
549	p	56002	1jro	H	G532 A533 T527	MPN	O3P P O2P O1P O4'
549	p	56644	1t9g	A	T136 G141 S142	FAD	P O1P O5* O2P
549	p	51350	1b3o	A	S68 G387 S388	CPR	P O5* O1P O3P
551	o	53719	1uxv	A	G243 S244 G265	NAP	NO4* NC1*
551	o	51350	1o5x	B	G210 S211 G232	2PG	O3P
551	o	53447	1jvd	B	G222 N223 G110	UD1	O4 C4
554	*	51350	1mw0	A	D427 G428 S429	GLC	O2
554	*	53612	1lii	A	N314 G315 A316	ACP	O3G
555	*	51350	1vhn	A	S189 G190 D191	FMN	C3* O3*
555	*	53612	1esq	B	T168 G169 E170	ATP	C5* O5*
557	p	51350	1rco	E	S379 G380 G381	XDP	O1 P1 O1P O2P O3P
557	p	53638	1ojr	A	N29 G30 G31	PO4	O2 P O4 O3 O1
558	m_mg	51350	1kw1	B	E33 G35 D62	MG	MG
558	m_mg	53648	1k7h	B	D37 E310 G312	ZN	ZN
560	*	51350	1fdj	D	S4271 G4302 G4272	13P	O1
560	*	53685	1j0b	G	S191 G157 G192	5PA	O2P
561	p	51350	1jrc	B	G220 T272 G271	FMN	O3P
561	p	53685	1j0b	Q	G157 S191 G190	5PA	O4P
564	p	51350	1b54	_	I240 G241 T242	PLP	O4P P O1P O2P O3P
564	p	53685	1jbq	A	V255 G256 T257	PLP	O4P P O2P O1P O3P
565	*	51350	1llw	A	G1063 G1064 G1106	FMN	C9 C9A N10
565	*	53705	1ti4	I	G355 G356 G349	MGD	C5 C6 N1
569	p	53382	1uu2	A	G84 A85 D86	PMP	O4P P O2P O3P
569	p	52832	1r4w	D	G199 S200 D201	GSH	C1 O11 O12
569	p	54210	1oj4	A	G139 A140 D141	CDM	O3B PB O1B O2B
569	p	53773	1nns	A	G88 T89 D90	ASP	CG OD1 OD2
571	p	51350	1a53	_	L231 G233 S234	IGP	P OP1 OP2 OP3 OP4
571	p	53849	1nh8	A	V155 G157 S158	AMP	P O1P O2P O5* O3P
572	p	52953	1ex2	A	S9 S11 R14	PO4	P O1 O2 O3 O4
572	p	53849	1ypn	_	T127 S129 R132	DPM	C9A O4A O3A
572	p	51350	1ef3	B	S263 T265 R268	NAP	AO2* AP2* AOP1 AOP2 AOP3
574	*	51350	1l9w	B	S21 E46 R48	DHS	O3
574	*	55769	1p0z	E	S124 K109 R107	FLC	OG2
575	o	51350	1ujp	A	G229 S230 G210	CIT	C6 O5 O6
575	o	56002	1t3q	E	G549 A550 G740	MCN	PA O2A O1A
577	s	56175	1f0x	B	T1079 G1080 S1144	FAD	C3* O3* C4* O4*
577	s	51350	1jrc	B	T248 G249 A18	FMN	C5* C4* O5* O4*
578	*	51350	1us0	A	S214 P215 D216	NDP	AO2
578	*	56275	1i7b	A	T245 P246 E247	SMM	O4*
579	*	52373	1kh3	A	D121 R124 N120	ARG	O
579	*	56370	1br6	A	E177 R180 S176	PT1	O1
580	*	51350	1az2	_	H110 S159 Q183	NAP	NO2*
580	*	56435	1kwy	C	H189 N187 E185	MAN	O4
581	*	51350	1sjc	B	K163 K161 D189	SMG	O31
581	*	56528	1qco	B	E701 E699 D733	AAE	O3
582	*	51350	1l9w	D	A233 S232 S21	DHS	O3
582	*	56600	1k6s	A	A66 S67 S115	IAP	O2
586	*	51350	1tv8	A	T102 T73 G75	SAM	O3*
586	*	56795	1oj7	D	T142 S144 G149	NZQ	NO2*
592	*	82548	1uod	B	G62 D119 G118	G3H	O2
592	*	51350	1mfu	A	G171 D206 G205	GLC	O3
593	p	51350	1b57	B	G265 I287 D288	PGC	O3P
593	p	89732	1s20	H	G304 V171 D172	NAD	AO3*
596	*	51350	1fwt	A	S1050 N1048 S1197	E4P	O1
596	*	51734	1c1x	A	A260 N262 T153	LLA	OA
597	*	51350	1ah3	_	S210 S214 D216	NAP	NO4*
597	*	51734	1efl	D	A315 T283 N467	NAD	NO5*
598	p	51734	1gr0	A	V23 G24 N25	NAD	AP AO1 AO2 AO5* O3
598	p	52373	1m8f	A	V9 G10 A11 S39	NAD	AO1 AP AO5*
598	p	52517	1ozh	D	M394 G395 S396	HE3	O3B PB O2B O1A O1B
600	*	51734	1ihx	B	G97 A120 S119	SND	AO4*
600	*	51350	1h5y	B	G180 S228 A227	GOL	O3
601	p	51734	1civ	A	A50 A51 G52	NAP	O3 NP NO1 NO2 AOP3
601	p	53849	1fqf	A	S125 A126 G127	CO3	O1
601	p	51350	1hg3	D	A205 S206 G207	3PP	O3
601	p	53447	1i52	A	A14 A15 G16	CTP	O2G PG O3B O3G
602	*	51350	1ok4	I	G231 A22 G203	13P	O1 C1
602	*	51904	1fea	C	G14 A337 G12	FAD	P O1P
604	*	51350	1lt8	A	G28 G27 V30	CBH	C14 N15
604	*	51904	1gos	A	G11 G12 I264	FAD	AC4 AN3
607	p	51350	1mew	A	G316 G359 S317	XMP	P O1P O2P O5' O3P
607	p	52953	1u14	A	G138 A139 G134	PO4	O4 P O1 O2 O3
608	o	51350	1f74	C	S47 T48 S207	NAY	C1 O1A O1B
608	o	51904	1knp	A	S45 T46 A18	FAD	AP AO2 AO1
609	p	51350	1cx9	A	A185 S235 G234	NHP	P1 O1 O3
609	p	51904	1ksu	B	A312 A137 G136	FAD	P O3P O1P
610	*	51350	1p0b	A	G229 G230 A232	PQ0	C5 C7 C8 N9
610	*	51904	1qo8	D	G541 G542 A544	FAD	C4A C10 C4 N10
612	o	51350	1m1b	A	S46 G47 L48	SPV	C1 O1 O2'
612	o	52539	1u2r	A	S213 G214 L215	GDP	C6 O6
612	o	53382	1i48	E	S137 G138 M139	PLP	P O2P O4P
613	*	51350	1s3t	C	H137 H139 D363	NI	NI
613	*	51988	1m68	A	H7 H9 D192	ZN	ZN
614	*	52095	1dub	E	G140 G141 E144	CAA	O3
614	*	51350	1ps9	A	G57 G58 Q100	FMN	O4
616	p	53755	1vgv	B	S290 G291 G292	UD2	O1' PA O1A O2A O3A PB O1B O2B
616	p	52539	1l2t	A	S147 G148 G149	ATP	O1B PB O3B PG O1G O2G O3A O3G
616	p	52171	1qbg	D	T148 G149 G150	FAD	C2 O2
616	p	51350	1o5q	B	S45 G46 G47	PYR	C1 O2 O1
616	p	56783	1l8o	B	S109 G110 G111	PO4	O1 P O3 O4
619	p	51350	1lrq	A	A1102 K1124 P1101	PEP	O2P
619	p	52373	1n78	A	S9 E41 P8	GOM	O3P
620	s	53773	1nns	B	G11 T12 V27	ASP	OD1 OXT
620	s	56111	1qpc	A	G322 S323 L371	ANP	O2*
620	s	52373	1kr2	F	V51 S16 G15	TAD	NO1
620	s	51350	1uip	_	G184 A183 M155	PUR	O2*
622	p	52466	1efv	A	G279 I280 S281	FAD	O5* P O1P O2P
622	p	51350	1ofr	H	G193 L194 S195	PHE	C O OXT
622	p	56175	1ahu	A	S101 I102 G103	FAA	O1P
624	*	51350	1eix	D	D76 I77 T80	BMQ	N1
624	*	52466	1roz	A	N106 L107 T104	NAD	AN6
626	p	51350	1jcj	B	G204 A237 S238 G205	HPD	P O1P O2P O3P
626	p	52466	1m2n	A	G22 G185 S187	OAD	O3*
626	p	52539	1rrp	A	G19 A41 T42 G68	GNP	PG O2G O3G O1G
627	*	51350	1poj	A	H70 G288 S289	AE1	O2
627	*	81484	1ry5	M	S54 G53 N28	PO4	O4
629	o	51350	1r3y	A	Q38 A39 G40	CP3	C32 C33 O13 O23
629	o	52466	1o97	D	Q252 S253 G254	FAD	C4A C4 O4
629	o	52539	1qhy	A	K16 S17 G18	AGS	PA O2A O3A
630	n	52466	1m2g	A	G185 N211 D213	APR	N1 C2 N3 C4 C5 C6 N6 N7 C8 N9 C1* C2* O2* C3* O3* O4* C4* C5* O5* PA O1A O2A O3A PB RO5*
630	n	51904	1d7l	A	G9 E32 Q34	RFL	N3 C4 N9 C1' O4' C8 C2' O2' C4' C3' O3' N7 C5 C5' O5' PA OA2 OA3 OA1 C6 PF O5R N6 C2 N1
630	n	69571	1r4n	D	G55 D79 D81	ATP	C4 N9 C8 N7 C1* O4* C2* C3* O3* C4* O2* C5 C5* O5* C6 N6 N3
630	n	51734	1ky5	A	G219 E242 E244	NAI	AC2 AN3 AC4 AN9 AC1* AC2* AO2* AO4* AC5 AC3* AO3* AC4* AC8 AN1 AN7
631	p	51734	1lua	B	G130 P131 A196	NAP	AP AO1 AO2 AO5* AC5* AC4* AO4* AC3* AO3* AC1* O3 NP NO1 NO2 NO5*
631	p	51970	1djn	A	G398 P399 A486	ADP	O2A PA O3A O1A PB O1B O3B O2B O5* C5* C4* O4* C1* C3* O3*
632	a	53334	1q0t	B	D50 I51 Q52	SAH	C4* O4* C3* O3* C2* C1* N9 C8 N7 C5 C2 N3 C4
632	a	54196	1st4	A	D205 L206 K207	GTA	C4A O4A C1A N9 C4 N3 C3A C2A C8 C2 C5 O3A N7
632	a	51734	1bvr	D	D64 V65 Q66	NAD	AC6 AN1 AC2 AN3
632	a	52095	1ey3	B	D99 I100 K101	DAK	N6 C6 N1 C2 C5 N7
633	p	52095	1dub	B	A60 D99 I100	CAA	AO3 AP2 AO4 AO5 AO6
633	p	51734	1g0o	C	A61 A86 V88 N87	NDP	AO2 AP AO1 O3 AO5*
634	a	52466	1o96	F	A305 D306 I307	FAD	AO4* AC2* AO2* AC1* AN9 AC8 AN7 AC5 AC6 AN6 AN1 AC2 AN3 AC4
634	a	52140	1oe6	A	S145 E146 V147	HMU	C2 N1
634	a	51734	1g0o	C	A86 N87 V88	NDP	AO4* AC1* AN9 AC4 AC5 AC6 AN1 AC2 AN3 AN7 AN6 AC8 AC2* AO2*
634	a	52095	1ey3	C	A98 D99 I100	DAK	C2 N1 C6 N3 N6
640	p	51734	1edo	A	S26 S51 A49	NAP	AP2* AOP3
640	p	52373	1kor	C	T13 S8 A6	ANP	C2* O2*
641	p	51734	1rpn	A	G12 Q13 D14	NDP	O3 NP NO1 NO2 NO5*
641	p	52373	1fyd	A	G48 Q49 D50	POP	P1 O1 O O2 O3
642	*	51734	1o0s	B	A328 G329 D361	NAI	AO2*
642	*	52373	1vlh	A	S8 G7 N37	PNS	O33
643	n	51734	1li4	A	E243 I244 N248	NAH	AO5* AC5* AC4* AO4* AC3* AO3* AC2* AO2* AC1* AN9 AC8 AN7 AC5 AC6 AN6 AN1 AC2 AN3 AC4
643	n	52466	1jsc	A	E407 V408 N412	FAD	AC5* AC4* AO4* AC1* AN9 AC4 AC5 AN3 AC8 AN7 AC6 AC2* AO2* AC2 AN1 AN6 AC3* AO5* AO3*
644	p	52489	1sa0	C	G10 Q11 A12	GTP	PG O2G O3G O3B PB O1B O2B O3A PA O1A O2A O5* C5* C4* O4* C3* O3* C2* O2* C1* N9 C8 N7 C5 C6 O6 N1 C2 N2 N3 C4
644	p	53596	1d1g	B	G102 K103 T104	NDP	NO2 NP NO5* O3
644	p	51734	1he4	A	G13 Q14 T15	NAP	O3 AP AO1 NP NO2 AO2 NO5* NO1 AO5*
644	p	58193	1ffx	A	G10 Q11 A12	GTP	PG O1G O2G O3B PB O3A PA O5* O1A C5* C4* C3* C2* O2* C1* N9 O3* C4 C5 C6 O6 O4* N7 C8 N1 N3 C2 O2B O2A N2
645	p	51734	1ps0	A	G187 S210 A251	NAP	AOP1
645	p	52489	1sa1	C	G10 T145 A12	GTP	O3B
650	p	53270	1lh0	B	T2128 A2129 G2130	PRP	O5 P O2P O3P O1A
650	p	51734	1h2h	A	T223 A109 G108	NAD	NO2
650	p	52798	1lqf	D	S716 A717 G718	BGD	O50 P48 O51 O49
652	*	52934	1t57	A	A38 S39 V59	FMN	O4
652	*	51734	1ti7	A	S111 S112 V148	NAP	NO1
654	p	53066	1hux	B	G216 G217 V218	ADP	PA O1A O2A O3A O5*
654	p	53755	1l5w	A	G113 G114 L115	PO4	O4 P O3 O1 O2
654	p	51734	1piw	A	G189 G190 I191	NAP	AO5* AP AO1 AO2
654	p	56795	1nvf	C	G114 G115 V116	ADP	PB O3B O1B O2B
655	*	51734	1fdu	B	S12 G13 I14	NAP	NO5* NC5*
655	*	53066	1lot	B	S14 G15 L16	ATP	O5* C5*
656	*	51734	1li4	A	T159 H301 G300	NAH	NO4*
656	*	53066	1e4g	T	S17 Y215 G214	ATP	O1A
657	p	51734	1ybv	A	A61 N62 S63	NDP	AOP3
657	p	53162	1b4u	B	S269 N270 T271	DHB	O1
658	n	51734	1dlj	A	G7 D29 L31	NAI	AC4* AO4* AC3* AO3* AC2* AO2* AC1* AN9 AC8 AN7 AC5 AC6 AN6 AN1 AC2 AN3 AC4
658	n	53334	1jg2	A	G99 E121 I123	ADN	O4* C1* N9 C4 N3 C2 N1 C6 N6 C5 C2* O2* C4* C8 C3* O3* N7
659	p	58193	1ia0	B	G142 G143 G144	GDP	PB O1B O2B O3B O3A PA O1A O2A O5* C5* C4* O4* C3* O3* C2* O2* C1* N9 C8 N7 C5 C6 O6 N1 C2 N2 N3 C4
659	p	52489	1tub	B	G142 G143 G144	GDP	PB O1B O2B O3B O3A PA O1A O2A O5* C5* C4* O4* C3* O3* C1* N9 C8 C2* N7 C5 O2* C4 N3 C6 O6 N1 C2 N2
659	p	53334	1qzz	A	G190 G191 G192	ACT	O
660	a	53334	1rjd	B	C174 D175 L176	SAM	C5* C4* O4* C2* O2* C1* N9 C8 N7 C5 C6 N6 N1 C2 N3 C4
660	a	51734	2ae2	B	C65 D66 L67	NAP	AC5* AC4* AO4* AC1* AN9 AC4 AC5 AC6 AN1 AN6 AC2 AN3 AN7 AC8 AC2* AO2*
661	n	51734	1ahi	A	D42 I43 D68	NAD	AC4* AO4* AC3* AO3* AC2* AO2* AC1* AN9 AN7 AC5 AC6 AN6 AN1 AC2 AN3 AC4
661	n	53334	1sqf	A	D277 I278 D303	SAM	N7 C5 C4 N3 C2 N1 C6 N6 N9 C1* O4* C4* C3* C2* O3* O2*
662	n	51734	1oc2	B	A13 D37 D62	NAH	AC5* AC4* AO4* AC3* AO3* AC2* AO2* AC1* AN9 AN7 AC5 AC6 AN6 AN1 AC2 AN3 AC4
662	n	53334	1sqf	A	A256 D277 D303	SAM	C5* C4* C3* C2* O3* C1* N9 C4 N3 C2 N1 C6 N6 C5 O4* O2* N7
663	*	53447	1jv1	A	G110 G111 N223	UD1	C1* C2* O4*
663	*	51734	1kyq	B	G21 G22 D45	NAD	AC2* AC3* AO2*
664	*	53447	1hm9	B	A10 G11 Q72	UD1	C1* O4*
664	*	51734	1nvt	B	A136 G137 K162	NAP	AC4* AO4*
666	*	53447	1k4v	A	A135 V136 I198	UDP	O4*
666	*	51734	1u1i	A	A148 V147 V12	NAD	O3
667	*	51734	1xhl	B	G17 I18 T195	NDP	NO1
667	*	53473	1exw	A	G40 M41 S115	HSF	O2S
668	s	51734	1b15	B	G15 G16 T186	NAE	O5* C5* C4* O4*
668	s	53596	1rc4	_	G96 G97 T123	NAP	NO5* NC5* NC4* NO4*
670	*	51734	1h6b	A	G90 G92 K93	NDP	AO5*
670	*	53596	1vdr	A	G101 G45 R46	PO4	O3
671	*	51734	1ebu	D	G12 G17 N92	NDA	AO3*
671	*	53612	1v1b	C	G250 G248 D251	ATP	O4*
672	p	53638	1gt7	B	N29 G30 G76	PGH	O1P
672	p	51734	1jkf	A	N76 G75 G409	NAD	AO1
673	p	53638	1gt7	B	S75 S116 G76	PGH	O1P O3P O4P P
673	p	52539	1tpz	B	T102 G103 S84	GDP	O3A PA O1A O2A
673	p	51734	1t2a	A	A110 S112 G109	NDP	AO4*
674	*	51734	1r66	A	S38 L39 T40	NAD	AO4* AC1*
674	*	53658	1t0l	D	T311 V312 T313	NAP	NO5* NC5*
675	*	51734	1a27	_	G186 P187 V188	NAP	NO7
675	*	53658	1ai3	_	G101 P102 L103	NDO	NO7
676	n	51734	1ihx	B	G7 D32 P33	SND	AP AO1 AO2 AO5* AC5* AC4* AO4* AC3* AO3* AC2* AO2* AC1* AN9 AC8 AN7 AC5 AC6 AN6 AN1 AC2 AN3 AC4 O3 NP NO1 NO2
676	n	53705	1fdi	_	G174 D202 P203	MGD	C4' O4' C1' N9 C4 N3 C5 C2' C6 C2 N7 O2' C8 N1 C3' C5' O3' O5' PB O2B O3B O1B PA O1A O3A
676	n	53334	1jqd	A	G60 E89 P90	SAH	O4* C1* N9 C4 N3 C2 C5 C6 C2* N1 C4* O2* N7 C3* O3* C8 C5* N6
677	*	53747	1vpe	_	N317 S356 D355	ANP	O4*
677	*	51734	1jki	A	N76 S439 D438	DG6	O6
678	p	51734	1h6b	B	G90 S116 G117	NDP	AO2* AP2* AOP1 AOP2
678	p	53849	1a54	A	G37 S139 G140	2HP	O1 P O2 O4
679	*	51734	1kc1	A	T151 S103 Y102	NDP	NC4* NO4*
679	*	53900	1cgk	A	T197 T264 F265	NAR	C4 O5
680	*	51734	1gee	F	T193 P194 I195	NAD	NO1
680	*	53954	1sly	_	S487 P488 V489	BLG	O10
681	*	51734	1fdu	A	D65 V66 R67	NAP	AN3
681	*	54196	1st0	B	D205 L206 K207	GTG	N9A
682	a	54210	1h74	B	N62 V63 S101 S98	SAP	O4* N9 C8 N7 C5 C6 N6 N1 C2 N3 C4
682	a	53849	1amf	_	S12 V152 D151	MOO	O2
682	a	51734	1rwb	A	D65 V66 T115 A93	NAD	AC5 AC4 AN9 AC8 AN7 AN3 AC2 AN1 AC6 AN6
683	o	51734	1lss	D	D30 D32 G7	NAD	AC4* AO4* AC3* AO3* AC2* AO2* AC1* AN9 AC5 AC6 AN1 AC4
683	o	54210	1h74	C	N17 D23 G260	ILE	O
683	o	52466	1o97	D	N288 D290 G267	FAD	AC4* AO4* AC1* AC2* AO2* AC3* AO3* AN9 AC4 AC5 AC6 AN6
685	*	54636	1lo8	A	S63 V62 V118	4CA	AO9
685	*	51734	1i10	A	A29 V30 I251	OXM	O3
686	p	51734	1e3j	A	G176 A177 A199	PO4	P O1 O2 O3 O4
686	p	54825	1p48	B	G537 A538 S875	PEP	P O3P O2P O2 O1P
686	p	51970	1dao	H	G7 A8 A36	FAB	AO3*
687	*	51734	1jkf	B	D320 L321 K322	NAD	NO7
687	*	54861	1cjt	A	D396 I397 E398	DAD	O1B
688	p	51734	1a7a	A	N191 D223 G222	NAH	AP AO2 O3
688	p	81302	1huz	A	D192 D190 G189	MDN	O8 P5 O7
688	p	54861	1cjk	A	D396 D440 G439	AGS	O2*
689	p	55199	1rf4	B	S166 A167 Q168	SPQ	O1 P1 O3P O2P O1P
689	p	52539	1u0l	B	S447 A448 K449	GDP	C6 O6
689	p	53596	1rx6	_	S63 S64 Q65	NAP	AOP3 AP2* AO2* AOP1
689	p	51734	1r6d	A	T127 N128 Q129	DAU	O4
692	p	51734	1civ	A	G49 A50 G52	NAP	AO2* AP2* AOP1 AOP2 AOP3
692	p	55728	1qsm	B	G103 A104 G106	ACO	AO3 AP1 AO2 AO1 AO5*
693	*	51734	1vm6	B	S49 S50 G7 S9	NAD	AC3* AO3*
693	*	55873	1nhh	A	T77 S78 G96 A98	ANP	PA O3A
694	*	51734	1gy8	C	G7 G10 G36	NAD	AO5*
694	*	55908	1vkp	A	G170 G172 G204	MPO	O2
695	*	51734	1oc2	B	G11 G43 A42	NAH	AO3*
695	*	56002	1dgj	A	G424 G698 A697	2MO	OT1
697	v	51734	1kyq	A	G20 G21 S43	NAD	AP AO1 AO2 AO5* AC5* AC4* AO4* AC3* AO3* AC2* AO2* AC1* AN9 AC8 AN7 AC5 AC6 AN6 AN1 AC2 AN3 AC4 O3 NP NO1 NO2
697	v	51904	1qlb	A	G12 G13 S35	FAD	P O5* O3P AP AO5* AC5* AO2 AC4* AO4* AC1* AC3* AO3* AO1 AN9 AC4 AN3 AC2 AN1 AC6 AC5 AN6 AC2* AO2* AN7 O1P
697	v	56002	1t3q	E	G507 S506 G254 G253	MCN	C4A C4' N3' C2' N2'
697	v	52489	1rlu	A	G19 G18 G101	GSP	O2A
697	v	53685	1j0b	W	G190 G192 G193	5PA	O2P
697	v	53334	1n2x	B	G34 G36 G37 T32	SAM	OXT
698	p	51734	1a4i	A	G172 A215 G237	NDP	AP2* AOP3
698	p	56002	1dgj	A	G698 S700 G866	MCN	C2 O2
699	*	56002	1jrp	B	S530 G532 A533	MPN	C3' C2' O3'
699	*	51734	1gq2	P	S420 G446 S447	NAP	NC2* NC1* NO2*
703	n	51734	1pjs	B	G19 G20 G21	NAD	AP AO1 AO2 AO5* AC5* AC4* AO4* AC3* AO3* AC2* AO2* AC1* AN9 AN7 AC5 AC6 AN6 AN1 AC2 AN3 AC4 NO1
703	n	51904	1f6m	A	G152 G153 G154	3AA	AP AO2 O3 AO5* AC5* AC4* AC3* AO3* AC2* AO4* AO2* AC1* AN9 AC4 AN3 AC2 AN1 AC6 AN6 AC5 AN7
703	n	53632	1oha	A	G43 G44 G45	NLG	O
703	n	52489	1rq7	A	G17 G18 G19	GDP	O3A
703	n	53066	1jcg	A	G285 G286 G287	ANP	O3A
703	n	56111	1iah	B	G1618 G1619 G1620	ADP	O1B
704	*	56111	1szm	B	A70 Y122 A123	BI2	OAZ
704	*	51734	1edo	A	S26 Y48 A49	NAP	AOP2
706	s	56175	1mbb	_	G47 E48 G49 L46 N65 N51	FAD	AO3* O2P
706	s	53334	1m6y	A	G34 E35 G36 V33 D55 H38	SAH	O
706	s	51734	1b3r	C	G219 G224 D222 V223	NAD	NO5*
712	a	51734	1equ	A	T140 G141 S142	NAP	NO2 NO3*
712	a	56600	1i2s	B	T235 G236 A237	CIT	O4
712	a	56175	1hsk	A	A152 G153 A154	FAD	O2*
715	p	52934	1liy	B	T477 G478 S562	FBP	P1 O1P O2P
715	p	52539	1lkx	C	G389 S103 S157	VO4	O4
715	p	56644	1jqi	B	G536 S537 T770	FAD	C4* O4*
716	s	56711	1cy2	A	S478 S481 A480	TMP	N3 C4 O4
716	s	51734	1v35	A	S317 A319 A320	NAI	NO7 NC7 NN7
720	p	56967	1lsh	A	A638 G639 V640	PLD	O2P O3P O4P P
720	p	51734	1vl8	B	A95 G96 I97	NAP	AO2* AP2* AOP2 AOP3
721	*	51734	1xcb	B	G87 M88 G89	NAD	AO2*
721	*	57015	1xkb	A	G66 L65 G64	DOH	OD2
722	*	51734	1mxf	A	D70 L71 S72	NDP	AN6
722	*	63410	1j6w	A	D77 I78 S79	MET	N
723	*	51734	1n92	A	S48 V294 G293	NAJ	NO4*
723	*	81302	1ueu	A	T130 V45 G46	CTP	O2
725	*	51734	1lsu	B	I78 G79 A80	NAI	NC3 NC7 NO7 NC4
725	*	81484	1r2c	L	I224 G225 A226	UQ2	C1 C2 C3 O1
726	p	51734	1hwx	C	R261 Y262 R265	GTP	PG O1G O2G O3B
726	p	81890	1vfg	B	R158 F159 R162	APC	O3G PG O3B O1G
728	*	51734	1pjq	A	G19 G20 T80	ACT	C O CH3
728	*	51904	1qlb	D	G12 G13 T216	FAD	AC4* AC5* AO4*
730	r	51734	1e5q	D	G10 G12 I76	NDP	AP AO1 AO2 AO5* AC5* AC4* AO4* AC3* AO3* AC2* AO2* AC1* AN9 AN3 AC4 O3 NP NO1 NO2 NO5*
730	r	51904	1ojd	B	G11 G13 I264	FAD	AP AO5* O3P P O1P AC5* AC4* AC3* AC2* O2P AO2 AO2* O5* AC1* AO4* AN9 AC8 AO1 AO3* AN7
731	n	51734	1zid	_	G14 S94 I95	ZID	AO5* AC5* AC4* AC3* AO3* AC2* AO2* AC1*
731	n	51904	1ojd	L	G11 A263 I264	FAD	AO5* AC5* AC4* AC3* AC2* AO2* AC1* AO3*
733	*	51734	1hdo	A	G10 G76 G13	NAP	AC3* AO3*
733	*	51904	1mxt	A	G475 G21 G290	FAE	P O2P
734	r	51904	1d7l	A	G9 C158 G160	RFL	PA OA1 OA2 O5' C5' C4' O4' C1' N9 C4 N3 C2 N1 C6 N6 C5 N7 C8 C2' O2' C3' OA3 PF OF1 OF2 O5R
734	r	51970	1dao	F	G7 C181 G183	FAB	AO5* AC5* AC4* AO4* AC1* AN9 AC4 AN3 AC2 AN1 AC6 AC5 AN6 AC2* AC8 AC3* AN7 AP O3P AO1 AO2*
734	r	51734	1dap	B	G10 C65 G67	NDP	NP NO2 NO1 NO5* O3 AP AO5* AO2
736	p	51734	1ma0	B	G198 C267 V202 G201	NAD	AP AO1 AO2 O3 NP NO1 NO2 NO5*
736	p	51904	1ps9	A	G501 C623 I505 G504	NAP	AO1 AP O3 NP NO5* AO5* NO1 NO2
739	*	52539	1e+96	A	A13 V14 G15	GTP	O4*
739	*	51904	1mok	B	A181 V182 G183	FAD	O1P
740	s	52539	1cee	A	A13 V14 G15	GCP	C2* O2* H2*
740	s	51904	1lqu	B	S321 V322 G323	NDP	NC5* NH52 NO5*
741	s	51904	1lqt	B	G156 S321 G323	ODP	NO2 AH3*
741	s	52539	1nht	_	G40 T42 G17	GDP	O3B
741	s	52171	1id8	A	G19 S61 G91	DBI	H7
745	p	53162	1lv8	B	A1116 G1032 S1033	9PP	P O3P O1P
745	p	51904	1h6v	C	S22 G57 T58	FAD	O3P AP AO5*
749	n	51970	1h7w	B	G194 E218 K219	FAD	AP AO1 AO2 AO5* AC5* AC4* AO4* AC3* AO3* AC2* AO2* AC1* AN9 AC8 AN7 AC5 AC6 AN6 AN1 AC2 AN3 AC4 N10 C1* C2* O2* C3* O3* C4* O4* C5* O5* P O1P O2P O3P
749	n	51904	1d7l	A	G9 E32 R33	RFL	C3R O3R C4R O4R C5R O5R PF OA3 PA O5' C5' C4' C3' O3' O4' C1' C2' O2' N9 C8 C4 N7 N3 C5 OF1 C2 C6 OF2 N1 N6 OA1 OA2 C2R C1R O2R N10
749	n	53334	1jg2	A	G99 E121 R122	ADN	N1 C2 N3 C4 N9 C1* O4* C4* C3* C2* O2* O3* C5* C8 C5 N7 C6 N6 O5*
750	p	53382	1m0q	A	Q246 A245 K272	EPC	P2 O8 O6
750	p	51904	1bkw	A	K44 A45 Q102	FAD	AO1 AP O3P
752	p	53447	1foa	A	G320 S322 V321	UD1	O1' PA O1A O2A O3A PB O1B
752	p	51904	1cf3	A	G28 T30 L29	FAD	AP AO2 AO1 O3P P O2P O1P
753	s	52095	1n6f	F	G917 G918 S965	DKT	N CA1 CB1 C7 O1
753	s	53473	1mu0	A	G36 G37 S105	PHK	O C CA CB N
754	x	53473	1llf	B	G1122 G1124 S1209	F23	C17 C18 C19 1H19 2H17
754	x	51904	1lqt	A	G154 G156 S321	FAD	H3* C3* C2* C1* 1H1*
757	*	53596	1lud	A	I13 G14 G17	NDP	NC5 NH5
757	*	51904	1mxt	A	V108 G109 G111	FAE	AC5* AH52
760	p	53685	1j0d	D	G164 S204 T205	5PA	P O2P O3P
760	p	51904	1knp	A	G205 S45 T46	FAD	AO2 AP AO5*
763	*	53747	1hdi	A	G237 G238 G340	AMP	O5*
763	*	51904	1qjd	A	G135 G136 G162	FAD	O2*
764	*	53747	1qpg	_	G235 G236 G335	MAP	O5*
764	*	51904	1l0v	M	G13 G14 G193	FAD	O3*
765	s	53755	1l5q	A	G675 S674 V455	NBG	C2 C3 O3 O2
765	s	51904	1gpe	A	G31 A293 I297	FAD	AC2* AC1* AO4* AO2*
766	*	53849	1fqd	A	W62 A63 D65	GLO	O6
766	*	51904	1jnr	A	Y235 A236 D239	FAD	O3*
767	p	51970	1lqu	B	G12 P13 S14	FAD	AP AO1 AO2 AO5* AC5* AC4* AO4* AC3* AO3* AC2* AO2* AC1* AN9 AC8 AN7 AC5 AC6 AN6 AN1 AC2 AN3 AC4 N1 C2 O2 N3 C4 O4 C4A N5 C5A C9A N10 C10 C1* C2* O2* C3* O3* C4* O4* C5* O5* P O1P O2P O3P
767	p	51904	1f6m	E	G14 P15 A16	FAD	AP O3P P O5* C5* O1P AO1 AO2 AO5* AC5* O2P C4* O4* AC4* C3* C2* O2* AC3* AC2* AO4* C1* N10 C10 N1 C2 N3 O2 C4 C4A AC1* AN9 AC8 AN7 AC5 AC4 O3* O4 N5 AN3 AC6 C9A AN6 AO3* C5A AN1 AC2 AO2*
767	p	53900	1chw	B	G306 P307 A308	HXC	OP3
768	s	53932	1i0x	C	S72 P73 G74	2GP	C6 O6 N1
768	s	51904	1pj7	A	A49 P50 G51	FAD	C4 N3 O4
769	o	54210	1oj4	B	G106 S108 N110	ANP	PB O2B N3B
769	o	51904	1foh	C	G369 N371 S373	FAD	C2 N3 O2
771	*	54625	1eyq	B	G125 D126 A127	SUL	O3
771	*	51904	1kss	A	G163 N164 A165	FAD	AO1
773	p	51904	1h6v	C	G21 G23 G162	FAD	AP AO1 AO2 O5* P O1P O2P O3P
773	p	55346	1nvm	H	G165 P166 G167 G13	NAD	AO1 AP AO5* AO2
773	p	52517	1b0p	A	G839 G962 G964 T838 N996	TPP	O3B PB O2B O3A PA O1A O2A O7
781	p	52373	1j09	A	S245 K246 R247	ATP	PG O1G
781	p	51904	1foh	D	D42 K43 R44	FAD	AC1* AO4*
781	p	56573	1azx	L	N45 R46 R47	NTP	O2D
782	*	56600	1iyp	A	S237 G238 D240	CEP	O9
782	*	51904	1h7x	C	A340 G341 D342	NDP	AO3*
784	*	56644	1t9g	B	S142 G141 V135	FAD	AN9
784	*	51904	1pj7	A	A203 G204 V360	FAD	AN6
786	p	56795	1dqs	B	G114 V116 D119	NAD	AP AO1 AO2 AO5* O3
786	p	51904	1f3p	A	G154 I156 E159	NAD	NO1 NP NO2 O3 NO5*
787	*	56795	1oj7	B	G94 S96 D99	NZQ	O3
787	*	51904	1f6m	E	G154 T156 E159	3AA	NO5*
788	*	56800	1v25	B	G302 G325 A304	ANP	O4*
788	*	51904	1naa	A	G225 G305 A466	6FA	AO3*
789	p	64437	1hq0	A	G861 N862 S747	PO4	P O1 O2 O3 O4
789	p	51904	1fl2	A	G487 D488 A500	FAD	O2P P O5* O1P O3P
790	*	81484	100000000000000	M	D203 I206 Y210	BCL	C3D CAD OBD
790	*	51904	1xan	_	N71 V74 F78	HXP	O6 C6 C5
791	n	51970	1gth	D	G194 G196 I283	FAD	AP AO1 AO2 AO5* AC5* AC4* AO4* AC3* AO3* AC2* AO2* AC1* AN9 AC8 O3P
791	n	51904	1f6m	E	G152 G154 I243	3AA	AP O3 AO5* AC5* AC4* AC3* AO3* AO4* AC2* AO2* AO2 AC1* AO1 AN9 AC4
792	v	51970	1gth	C	P197 A198 S492 G480 D481	FAD	AP AO1 AO2 AO5* AC5* AC4* AO4* AC3* AO3* AC2* AO2* AC1* AN9 AC8 AN7 AC5 AC6 AN6 AN1 AC2 AN3 AC4 C2* C3* O3* C4* O4* C5* O5* P O1P O2P O3P
792	v	51904	1cl0	A	P15 A16 S298 G285 D286	FAD	AP O3P P O5* O1P O2P C5* AO5* AC5* AO1 C4* O4* AO2 AC4* C3* C2* AO4* AC3* O3* AC2* AC1* AO3* AN9 AC4 AN3 AC2 AN1 AC8 AC6 AN7 AC5 AN6 AO2*
793	p	51983	1eeh	A	G12 S71 T16 D35 L15	UMA	O5* PA O2A O3A PB O2B O1'
793	p	51904	1h82	B	G11 S265 S15 E35 M14	FAD	AO1 AP O3P AO5* P O5* O1P
798	p	52171	1ahn	_	S10 D11 T12	FMN	P O2P
798	p	51904	1sez	A	A66 N67 T68	FAD	C4 O4
799	s	52342	1qx4	B	G274 P275 G180	FAD	AO5* AC5* AC4* AO4*
799	s	51904	1naa	A	G225 P226 G305	6FA	O4* C4* C5* O5*
800	*	52373	1kor	A	G119 N120 A115	SIN	O4
800	*	51904	1gth	D	G341 D342 A437	NDP	NO1
801	p	52373	1mc1	A	G251 I252 K443	POP	P1 O2 O3 O
801	p	51904	1sez	A	G22 V23 K51	FAD	AP AO2 O3P AO1
802	n	52466	1s7g	E	G191 N217 A218	APR	N1 C2 N3 C4 C5 C6 N6 N7 C8 N9 C1* C2* O2* C3* O3* O4* C4* C5* O5* PA O1A O2A O3A PB O2B RO5* RC5* RO4* RC4*
802	n	51904	1el9	B	G10 D33 A34	FAD	AC2* AC3* AC4* AC5* AO5* AP AO1 AO4* AO3* AO2 AC1* AN9 AC4 AN3 AC5 AC6 AN6 AN1 AC2 AN7 O3P AC8 AO2* P O2P O5*
802	n	51970	1ps9	A	G380 D403 A404	FAD	AC1* AC2* AO4* AC4* AC5* AO5* AP AO2 O3P AC3* AO3* AN9 AC4 AN3 AC5 AC6 AN6 AN1 AC2 AO1 P O5* C5* C4* O1P O4* AN7 AO2*
803	n	52466	1efv	A	G279 N300 K301	FAD	AP AO1 AO2 AO5* AC5* AC4* AO4* AC3* AO3* AC2* AO2* AC1* AN9 AC8 AN7 AC5 AC6 AN6 AN1 AC2 AN3 AC4 O3P
803	n	51904	1foh	C	G14 D42 K43	FAD	AP AO5* AC5* AC4* AO4* AC1* AC3* AN9 AC4 AC2* AO2* AN3 AC8 AC2 AC5 AO3* AN7 AN1 AO2 AC6 AN6 AO1 O3P
807	*	52489	1tvk	A	G10 G146 G144	GTP	C6 N1
807	*	51904	1ojt	_	G130 G131 G133	FAD	AC6 AN6
808	p	52466	1rqd	A	T104 S105 S109	NAD	O3 NP NO5* NO7
808	p	56600	1xa1	C	N58 S59 T197	POP	O
808	p	51970	1evi	A	T43 T44 A48	FAD	AO5* AP AO1
809	p	52517	1n0h	A	A551 S552 V497	AYD	PA O1A O2A O3A
809	p	51970	1c0i	A	A1047 S1048 V1014	FAD	AP AO1 O3P AO2
810	*	51970	1kif	A	G315 G313 G312	FAD	O3*
810	*	53066	1ba0	_	G202 G338 G339	ADP	O5*
813	*	51970	1lqu	A	G47 S11 G10 E40	FAD	AO3*
813	*	53849	1ixg	_	G37 S139 G140 D141	PO4	O3
814	*	54861	1hwj	C	A654 G656 M657	ADP	O4*
814	*	51970	1ve9	B	A48 G50 L51	FAD	O4*
815	*	51970	1kif	F	G313 G315 L316	FAD	O3*
815	*	55873	1mx0	A	G109 G111 V112	ANP	O2G
817	*	51970	1c0k	A	V1014 S1048 A1051	FAD	AO5*
817	*	56111	1uu3	A	V143 S160 A109	SO4	O1
818	p	51983	1uag	_	S71 P72 G73	UMA	PA O1A
818	p	52832	1h4o	H	T44 P45 G46	BEZ	C O1
819	r	51983	1p31	A	G25 I87 S85	EPU	UN1 UC1* UC2* UC3* UC4* UO4* UC5*
819	r	53596	1hfq	_	G53 V120 S118	NAP	AO4* AC4* AC5* AC1* AC3* AC2* AN9
820	p	51997	1h79	A	L448 E446 A445	TTP	O2B
820	p	52832	1b4p	A	L20 D24 S25	GPS	O12
822	m_zn	52466	1q14	A	C170 V172 C173	ZN2	ZN
822	m_zn	56761	1ubh	L	C81 V83 C84	FNE	NI
822	m_zn	51997	1h79	A	C561 I563 C564	ZN	ZN
824	o	52095	1uyr	A	G1626 A1627 I1735	D1L	O1A C1 O1B
824	o	53705	1q16	A	G541 A542 V578	MD1	PB O3A O1B
828	s	52095	1uys	C	G1998 V2001 V2002	H1L	C6 C7 C8 O8 C9 C13 C14
828	s	81344	1p84	C	G143 V146 I147	DBT	C7A C4A C4 O4
828	s	52171	1k7y	A	G762 I765 V766	B12	C3R C2R C1R O2
831	*	53849	1ftj	C	Y61 G141 S142	GLU	OE2
831	*	52120	1rvv	1	F22 G55 A56	INI	O9
832	o	55894	1ucd	A	N71 V72 L73	U5P	C4 O4
832	o	52128	1m72	C	D248 I249 L250	EDO	C1 O1
832	o	53382	1d2f	A	S95 V96 I97	PLP	P O2P
833	*	52373	1j21	A	A6 H113 G114	ATP	C2* O2*
833	*	52171	1fvx	_	A55 Y88 G89	FMN	C2 O2
838	s	55830	1hvy	C	S216 G217 D218	UMP	C2 O2
838	s	53162	1i80	A	G35 S36 N119	PO4	O3
838	s	52171	1rlj	A	G72 N73 S71	FMN	C2* O2*
839	o	53685	1v7c	C	S84 N87 T88	HEY	CBC O2B O3B
839	o	52171	1akw	_	S10 N14 T15	FMN	P O2P O5*
840	*	53685	1pwh	D	N67 A68 S64	PLV	O3
840	*	52171	1fue	A	N14 A15 T10	FMN	O4*
841	*	53789	2cbf	_	S132 G102 D103	SAH	O
841	*	52171	1f4p	A	T59 G94 D95	FMN	O2
843	p	52171	1bvy	F	M490 G491 T492	FMN	O1P
843	p	54210	1h73	A	L95 G96 S97	ANP	O2B
845	o	55549	1o44	A	S36 E37 T38	852	C41 O42 O43
845	o	52171	1ja1	B	S86 T88 Q87	FMN	P O2P O3P
846	p	52171	1tll	A	E762 G764 S766	FMN	O1P
846	p	55728	1s60	A	Q89 G91 A93	COA	AO4
849	*	56111	1uwj	A	I591 G592 D593	BAX	O15
849	*	52171	1fue	A	L86 G87 D88	FMN	O2
850	p	56175	1t3q	C	G33 Q34 S35	FAD	O5* P O2P
850	p	52171	1obv	A	G1013 K1014 T1015	FMN	O1P P O2P
853	*	52171	1nxw	A	D52 S79 L53 A80	ACY	C OXT
853	*	56783	1te2	A	D13 S115 M14 A116	2PL	P O2P
856	p	52334	1b93	B	T45 S65 G66	IPS	P O1 O2 O3
856	p	53849	1a55	A	S38 S139 G140	2HP	P O4 O1 O3
857	p	55199	1rf4	A	Q168 T93 G92	SPQ	O6P P2 O4P O5P O10 C9 C8 O2'
857	p	52334	1ce8	E	K954 T977 G976	IMP	O1P P O3P O2P O4* C5* C4* O5*
858	p	52334	1oz0	A	S35 G36 T38	PO4	P O1 O2 O4
858	p	55346	1u1i	B	T628 G629 T631	PO4	P O3 O4 O1
859	p	52934	1a3w	A	S404 T406 T407	FBP	O6 P2 O4P O6P
859	p	52334	1s89	F	S65 T47 T48	PGA	O4P P O2P O1P
861	p	52334	1p4r	A	S34 G36 T37	XMP	P O1P O2P O5' O3P
861	p	53755	1rrv	B	S311 G313 T314	TYD	PA O3A O5* O1A O2A
862	p	52342	1qfz	B	G767 G665 S808	NDP	O3 NP NO1
862	p	53632	1gs5	A	G11 G45 S180	NLG	CD OE1 OE2
863	*	52342	1qfz	B	S728 V698 P699	NDP	AO3*
863	*	53954	1lzn	A	N65 I78 P79	NO3	O3
864	s	52539	1do2	C	L335 A392 R393	ANP	O1B N1
864	s	52373	1kqp	A	A136 R137 L211	ADJ	O3A
864	s	52798	1pa9	A	A243 R242 I70	CSN	N1
865	s	52934	1t57	C	A38 V59 T60	FMN	C3* O3* C4* O4*
865	s	52373	1o96	E	A6 V62 S63	AMP	C4* C3* O3* O4*
866	p	52373	1g8g	A	G289 R290 H292	ADX	O3B
866	p	53596	1j3k	A	G105 R106 N108	NDP	NO4*
867	*	52373	1kqp	B	N133 A136 R137	ADJ	O3S
867	*	53612	1lij	A	N342 A345 Q346	ACP	O3G
868	o	52373	1vlh	D	G70 L71 L72	PNS	C39 O40 N41
868	o	53755	1pn3	B	G100 L101 L102	DVV	C26 O27 N32
870	m_zn	52373	1v47	B	C294 C297 H310	ZN	ZN
870	m_zn	54196	1gup	C	C52 C55 H164	ZN	ZN
872	p	52373	1jgt	B	L248 S249 V247	APC	PA O1A O2A O5*
872	p	55728	1mj9	A	L306 T307 I305	COA	AP1 AO2 AO5* AO3
873	p	52373	1n2e	A	S196 S197 R198	APC	PG O1G O2G O3G O3B
873	p	55728	1m4g	B	S119 A120 R121	PAP	P O3 O2 O1 O3*
874	p	52373	1n78	A	A7 P8 S9	GOM	P O1P
874	p	56058	1gsa	_	S286 P287 T288	GTT	C2 O2
875	p	56175	1jrp	G	G205 D207 V208	FAD	AP AO1 AO2 AO5* AC5* O3P
875	p	52373	1q19	B	G346 D348 L349	SSC	CS O2S O1S
875	p	54861	1dqa	C	G656 N658 M659	NAP	AP O3 NP NO2 NO1 NO5*
878	p	64166	1j9l	A	N95 T109 G108	VO4	V O1 O3
878	p	52373	1q19	C	S246 S251 G344	APC	PB O1B O2B
879	p	52373	1mjh	A	G130 K131 T132	ATP	O2B
879	p	69760	1is7	S	G74 Q75 T76	PHE	OXT
883	o	52439	1gsa	_	S20 S21 R86	GTT	C1 O11 O12
883	o	52539	1njf	A	T52 S53 R11	ATG	PA O3A O2A
886	*	52466	1rlz	A	T131 A132 S105	NAD	NC2* NO2*
886	*	52506	1g63	L	T10 A11 S83	FMN	P O2P
887	p	52517	1n0h	B	V497 G498 Q499	TPP	O7 PA
887	p	52466	1o97	D	V250 G251 Q252	FAD	C2 O2
889	*	52539	1svi	A	G35 S38 T142	GDP	N9
889	*	52466	1q17	A	G34 T37 S270	APR	N7
891	*	53382	1uu0	B	A85 D86 T199	PO4	O1
891	*	52466	1rqd	B	S105 N106 T131	NAD	NO2
893	p	53447	1h5t	D	G219 R220 G221	TYD	PB O1B O2B
893	p	52466	1o97	D	G209 R210 G211	FAD	O2P P O1P
894	*	53447	1ga8	A	D103 I104 D105	UPF	O3*
894	*	52466	1szc	A	N116 I117 D118	CNA	NO7
895	n	52466	1pt9	A	G128 G55 N130	TAP	AP AO2 AO5* AC5* AC4* AO4* AC3* AO3* AC2* AO2* AC1* AN9 AC8 AN7 AC5 AC6 AN1 AC2 AN3 AC4 O3 NP NO1 NO2 NO5* NC5* NC4* NO4*
895	n	53705	1g8k	C	G232 G386 N234	MGD	C5' C4' O4' C1' C2' O2' C3' N9 C4 C5 N3 C6 O3' N1 N7 C8 C2 O5' PB O3B PA O3A C10 O2A O1A O2B C11 O11
897	*	54861	1cjk	B	F895 S942 G941	FOK	O1 C13 C14 C15
897	*	52466	1m2h	A	F32 A21 G20	APR	RC5* RC4* RC3* RO5*
898	p	53705	1q16	A	G253 G541 A542	MD1	PB O3B O1B O2B O3A PA O1A O5* C5* C4* O4* C1* N9 C4 N3 C2 N1 C6 C5 N7 C8 C2* O2* C3* O3*
898	p	52466	1szc	A	G223 A33 G32	CNA	NP NO2 NO1 NO5* O3 AP AO1 AO5* AC5* AC4* AO4* AC1* AN9 AC4 AC5 AC6 AN7 AN3 AC2* AO2* AN1 AC8 AC2 AC3* AO3*
898	p	56111	1jbp	E	G55 S53 G52	ADP	O2B PB O1B
899	*	52466	1szc	A	A33 T224 S225	CNA	NO1
899	*	55873	1mx0	F	A89 S96 S97	ANP	O3*
903	*	56573	1000	L	N45 R47 V48	NTP	O4D
903	*	52466	1jsc	A	D378 R380 V381	2HP	O4
906	p	56175	1uxy	_	G47 G49 S50	FAD	AP AO1 O5* P O1P O2P O3P
906	p	53447	1g2v	H	G11 S12 G13	TTP	O2G PG O3B O3G PB O1B
906	p	52489	1rlu	A	G67 A68 G69	GSP	O3B PG O3G O2G
906	p	56654	1q9d	A	G26 T27 G28	PI	O1 P O3 O2 O4
906	p	53685	1beu	B	G232 G234 S235	PLS	O3P P O4P O2P O1P
906	p	53334	1i9g	A	G109 S110 G111 A112	SAM	C OXT O
907	*	55346	1arz	D	A127 G169 T170	PDC	O1
907	*	52489	1rlu	A	A68 G105 T106	GSP	O3B
909	p	58193	1ia0	A	A100 N101 G144	GTP	PG O1G O2G O3G O3B PB O1B O2B O3A PA O1A O2A O5* C5* C4* O4* C3* O3* C2* O2* C1* N9 C8 N7 C5 C6 O6 N1 C2 N2 N3 C4
909	p	52489	1tub	A	G144 N101 A100	GTP	PG O2G O1G O3G O3B PB O2B O1B O3A PA O1A O2A O5* C5* C4* O4* C3* O3* C1* N9 C8 C2* N7 O2* C4 C5 N3 C6 O6 C2 N2 N1
910	p	56795	1jq5	A	G95 G96 D100	NAD	AP AO1 AO2 O3 NP NO2
910	p	52489	1rlu	A	G17 G18 N22	GSP	O2B PB O3A PA O1A O5*
911	p	52489	1rq7	A	G17 T106 G105	GDP	PB O1B O2B O3B O3A PA O2A
911	p	58193	1ia0	B	G10 T145 G144	GDP	PB O2B O3B O3A PA O1A O1B
912	*	52506	1mvl	A	S27 S55 T109	FMN	O5*
912	*	53066	1glj	Y	T13 S15 T267	ATA	OG3
913	*	53382	1oxp	_	S107 G108 T109	IK2	N1 C2
913	*	52506	1mvn	A	S27 G28 S29	FMN	C1* N10
914	p	53382	1kl2	B	S93 G94 T223	PLP	C4 C5 C5A O4P P O2P O3P
914	p	52506	1mvl	A	S27 G28 S55	FMN	C5* C4* C3* O5* P O1P O2P
917	p	56751	1i2l	A	A176 N236 A237	SCP	O1P
917	p	52506	1g63	I	A11 S83 A84	FMN	O2
920	p	52517	1mcz	I	G427 D428 G429	TDP	O5G P1 O11 O12 O13 P2 O21
920	p	55728	1iyk	B	G411 D412 G413	MIM	OGS
920	p	53066	1lcu	A	S24 G168 G166 D167	ATP	O1G PG O2G O3G O3B PB O2B
921	p	52517	1bfd	_	G427 G429 S430	TPP	C7 O7 PA O1A O2A O3A
921	p	55346	1nvm	B	G165 G167 T168	NAD	NC5* NO5* NP O3 NO1 NO2
923	p	52517	1mcz	O	T377 G459 A460 S378	TDP	O11 P2 O21 O22 O23
923	p	55346	1a7k	B	T167 G227 A228 S165	PO4	O1 P O2 O4 O3
926	*	53334	1g8s	A	A85 T87 T88	MET	C OXT
926	*	52539	1ls6	A	S49 T51 T52	A3P	P2 O5P
927	*	53334	1r18	A	G86 G88 L120	SAH	O2*
927	*	52539	1cow	F	G159 G161 V164	ANP	O3*
929	p	52539	1k6m	B	A428 V173 K174	ATG	O2B
929	p	53382	1eg5	B	A70 V179 Q180	SO4	O4
930	p	53382	1eg5	A	C69 A70 T71	PLP	P O2P
930	p	52539	1mr3	F	C159 A160 T161	G3D	C6 O6
932	p	53447	1iim	A	S13 G14 R16	TTP	PG O1G O2G O3G
932	p	52539	1n5l	B	A11 G12 R14	DPO	O6 P2 O4 O5
933	h	52539	1uke	_	G16 S17 G18 K19 T21	UP5	AN9 AC5 AC6 AN6 AC4 AO5* AC5* AC4* AO4* AC3* AO3* AC2* AO2* AC1* PA O1A O2A O3A PB O1B O2B O3B PG O2G O3G AHO2
933	h	53794	1ayl	_	G251 G253 K254 T256	ATP	O5* PA O2A O3A PB O2B O1B O3B O1A PG O2G O3G C5* C4* O4* C1* C2* O2* C3* O3* N9 C4 C5 C6 N1 *HO2
933	h	53596	1e+26	A	A126 G125 T61	NAP	NO4*
935	p	53596	1qzf	C	G55 I75 G114	NDP	AP AO1 AO2 AO5* O3
935	p	52539	1qf9	A	G38 L41 G90	C5P	P O5* O3P O1P O2P
936	p	53596	1j3i	A	R106 T107 S108	NDP	AP AO1 AO2 AO5* O3 NP NO2
936	p	52539	1p75	B	K38 S39 T40	T5A	PE O2E O1E O3D O1E PD O2D
937	p	53612	1jbw	A	G49 K50 E143	ACQ	PB O1B O2B O3A
937	p	52539	1oe0	B	G32 K33 E104	TTP	O3G PG O1G O2G
940	p	53612	1jbw	A	K50 G51 S52	ACQ	PB O1B O2B PA O1A O2A O3A O5* C5* C4* C3* O3*
940	p	53705	1fdi	_	R110 G111 T112	MGD	O6
940	p	52539	1zio	_	K13 G14 T15	AP5	PB O3A O1B O2B PA AO5* AC5* O1A O2A AC4* AC3* AO3*
941	p	53794	1os1	A	S250 G251 K254	ATP	PB O1B O2B O3B PA O1A O2A O3A O5* C5* C4* O4* C3* O3* C2* O2* C1*
941	p	58193	1ia0	K	T99 G100 K103	ACP	PB O2B O1B O3A PA O2A O1A O5* C5*
941	p	52539	1qvi	A	S178 G179 K182	ADP	O5* C5* PA O1A O3A PB O2B O1B C4* O4* C3* C2* O2* O3B O2A C1* O3*
942	o	52539	1s4q	A	V32 G33 K34	FMT	C O1 O2
942	o	53794	1kkm	A	V159 G160 K161	PO4	P O2 O4
943	*	52539	1svw	B	S175 S176 D145	GTP	O6
943	*	53849	1a54	A	A9 T10 D56	2HP	O4
944	*	52539	1r10	A	G545 T547 G542	ACY	O
944	*	53849	1nh8	A	G159 T161 G157	AMP	O1P
945	o	52539	1g7c	A	S192 G193 D156	5GP	N7 C5 C6 O6
945	o	53849	1nnf	A	N175 S139 G140	EDT	C11 C12 O13 N8
947	*	52539	1svw	A	K143 D145 K146	GTP	O4* C1*
947	*	53849	1nmu	C	K42 E44 E45	MTT	O41 C41
949	p	52539	1e4y	B	L9 A11 G12	AP5	O3A
949	p	54210	1s4e	B	L100 A102 G103	ADP	O1B
950	p	52539	1cjk	C	G49 G225 T204	GSP	PG O3B O2G PB O3A
950	p	54210	1oj4	A	G101 G105 S108	ANP	PB O3A PA O1A O1B
951	p	52539	1oe0	A	I29 G30 G32	TTP	PB O1B O2B O3B
951	p	54210	1oj4	B	M100 G101 G103	ANP	PA O5* O3A O1A
952	p	52539	1qhh	A	G34 G36 T38	ATP	PB O1B O2B O3B PA O1A O2A O3A O5*
952	p	54210	1kvk	A	G142 G144 S146	ATP	O2B PB O3A O1B PA O1A O5* O2A O3B
955	p	55549	1o4r	A	E37 T38 T39	787	P9 O11 O12 O13
955	p	52539	1nn1	A	K19 S20 T21	ANP	PA O2A O1A O3A
956	p	52539	1ubg	A	S71 G73 T76	DTP	PA O1A O2A O3A O5*
956	p	55728	1bob	_	N228 G230 S233	ACO	AO3 AP1 AO1 AO2 AO5*
957	s	52539	1mf0	A	G45 G47 K48	GDP	C3* O3* C2* O2*
957	s	55728	1i12	B	G110 G112 K113	ACO	AC2* AC3* AO2* AO3*
958	p	52539	1ubf	A	E70 S71 G73	SAP	PA O1A O2A O3A O5*
958	p	55728	1bob	_	Q227 N228 G230	ACO	AO2 AP1 AO5* AO1 AO3
959	p	52539	1e+79	A	Q172 G174 S177	ATP	PB O1B O2B O3B PA O1A O2A O3A O5*
959	p	55728	1kuv	A	G134 S137 Q132	CA5	O21 P2 O22 O6 P1 O11 O6 O12 O21
960	p	55873	1tid	A	G107 M108 G109 R105	ATP	PB O1B O2B O3B O3A
960	p	55728	1tiq	A	G106 L107 G108	COA	AO1 AP1 AO5* AO3 AO2
961	p	52539	1gg2	A	E43 G45 T48	GDP	O3A PA O1A O2A O5* C5* C4* C3* O3*
961	p	55728	1ib1	G	Q132 G134 S137	COT	PA OPA3 OPA1 O5*A C5*A OPA2 C4*A C3*A O3*A
962	p	52539	1ksf	X	A701 G498 V499	ADP	PB O3B PA O1A O3A O5* C5* C4*
962	p	55873	1ei1	B	A500 G517 V518	ANP	PB O3A PA O2A O5* C5* C4* O2B
963	p	53596	1dg5	A	G96 G97 Q98	NDP	AO5* AC5* NP NO1 NO5*
963	p	55873	1ei1	B	G501 G502 K503	ANP	PB O3A
963	p	52539	1bh2	_	G202 G203 Q204	GSP	PG O3G O3B
964	*	52539	1nvx	R	G12 G13 G59	PO4	O3
964	*	56002	1vlb	A	G696 G697 G422	PCD	OM2
965	o	52539	1t6n	A	S91 G92 M93	FLC	CAC CA CB CBC OA2 OB1
965	o	56058	1cs0	C	A785 G786 V787	ADP	C4* C3* C5* O5* C2* O2*
965	o	53794	1kkm	C	S157 G158 V159	PO4	O1
966	*	56058	1aux	A	E305 P306 F307	SAP	O3*
966	*	52539	1okk	A	E280 P281 F282	SO4	O1
967	*	56111	1vjy	A	A230 Y282 H283	460	C14 C21 C22 N23
967	*	52539	1okk	A	A270 F282 Y283	BZP	C2 N1 C6 C5
968	*	52539	1git	_	G42 G202 A203	PO4	O2
968	*	56234	1ofi	H	G124 G48 A47	LVS	O1*
970	*	52539	1sq5	C	T3103 S3102 N3043	ADP	O5*
970	*	56600	1pwd	A	T116 N117 N161	CSC	O19
971	*	52539	1m2o	B	S172 V173 V174	GNP	O6
971	*	56600	1u60	B	S100 V101 I102	FMT	O1
973	*	56644	1r2j	A	G110 S112 V109	FAD	O2
973	*	52539	1g3i	U	G62 T64 V61	ATP	O3A
975	*	52539	1zbd	A	S165 A166 K167	GTP	O6
975	*	81344	1q16	C	S39 S40 Q41	HEM	O2A
982	p	52539	1e4v	A	T31 G32 G85	AP5	O1G
982	p	53066	1rfq	A	S14 G15 G158	LAR	O5
984	*	52539	1kkf	A	G298 T300 T301	HAD	O2
984	*	53066	1glj	Y	G12 T14 S15	ATA	OG3
985	*	53243	1gqy	A	D345 Y346 G347	ACP	C2* O2*
985	*	52539	1nks	F	N36 Y37 G38	AMP	P O5*
986	p	52539	1h8e	D	G161 T163 V164	ADP	PB O2B O3B PA O1A O2A O3A O5*
986	p	53270	1g9s	B	G409 T411 L412	N	P O5* O1P O3P O2P
986	p	56175	1n62	F	G34 S36 L37	FAD	AO5* AP AO1 AO2 O3P P O2P O1P
987	*	53334	1jq3	A	G99 S171 T172	AAT	O4*
987	*	52539	1juy	_	G274 T128 T129	H5P	O2'
990	p	52742	1dui	A	T220 S221 N155	DFP	O3P
990	p	53696	1jxa	A	T302 S303 S401	G6Q	O3P
994	p	53849	1r1n	D	N193 Y196 Y195	CNB	O1B
994	p	52776	1q23	B	S104 Y133 F134	FUA	O1
995	p	52798	1bzc	A	C215 R221 I219	TPI	P O1 O2 O3
995	p	52787	1c0e	B	C212 R218 D329 I216	PO4	P O1 O4 O2
996	o	52798	1ecv	A	C215 R221 D181	878	C16 O17 O18
996	o	52787	1c0e	B	C212 R218 D329	PO4	P O1 O4
997	p	52798	1lyv	A	S403 R409 D356	PO4	P O1 O2 O3 O4
997	p	52787	1d1q	A	A13 R19 D132	4NP	O1 P O4 O3 O2
998	*	52798	1m7r	B	S417 S418 R423	PO4	O2
998	*	52787	1rxi	A	S10 T11 R16	LCP	O3
1000	*	52798	1d5r	A	C124 K125 R130	TAR	O41
1000	*	52820	1cws	A	C473 E474 R479	WO4	O3
1001	*	52798	1ohd	A	K315 A316 G317	WO4	O3
1001	*	53270	1p4a	D	K207 A208 G209	PCP	O3P
1002	o	52798	1nz7	A	S216 G218 I219	901	O6 C24 O7
1002	o	53270	1o5o	C	A135 G137 V138	U5P	P O2P O5*
1003	p	52798	1lqf	D	G718 I719 G720	BGD	P48 O49 O50 O51
1003	p	55873	1s16	A	G1113 V1114 G1115	ANP	O1G PG O2G O3G
1010	p	53270	1ecb	A	V370 G372 T374	5GP	P O1P O2P O3P O5* C5* C4* O4*
1010	p	53382	1kl2	A	G120 S172 L117	FON	O4
1010	p	52934	1t57	A	V40 G42 T44	FMN	P O1P O5* O3P C5* C4* O4*
1010	p	53685	1rqx	B	V198 G200 T202	PLP	P O3P O2P O1P O4P
1014	p	56175	1e0y	A	S101 S175 G174	FAD	P O1P O3P
1014	p	53849	1ms7	A	T88 S139 G138	SHI	C43 O42 O41
1017	p	53066	1bwf	Y	T13 T267 G266	ATF	O1B
1017	p	53696	1mos	A	S401 T302 G301	AGP	O3
1018	*	53954	1lzn	A	N77 P79 N74	NO3	O1
1018	*	53066	1hkc	A	S155 P157 N208	GLC	O3
1019	s	53066	1jcg	A	G155 G156 G287	ANP	C5* C4* C3* C2* O2* C1* N9 N3 C4
1019	s	54000	1tu6	A	G178 G179 G137	FSP	C5 C4 C3 C23 O24 C25 N27 C28 N32
1021	p	53066	1hjo	A	G202 G339 G338	ADP	PA O1A O2A O3A
1021	p	56058	1gsa	_	G164 G166 G167	ADP	PB O1B O3B O2B
1022	p	56111	1o6y	A	G20 G21 S23	ACP	PG O1G O2G O3G
1022	p	53066	1kaz	_	G201 G202 T204	ATP	PG O1G O3G O3B
1023	p	56175	1diq	A	S88 T89 G160	FAD	P O2P O3P
1023	p	53066	1bup	A	S13 T14 G202	ADP	O3A PB O2B
1025	*	53066	1cza	N	G896 S897 D532	G6P	C2 O2
1025	*	56600	1fcm	B	G314 T313 N343	CXN	O82 C8
1027	m_zn	63762	1oqj	B	C178 C113 H170	ZN	ZN
1027	m_zn	53066	1eh8	A	C5 C24 H29	ZN	ZN
1029	a	53270	1pzm	A	A177 F178 V179	5GP	N7 C5 N3 C4
1029	a	53162	1nc3	B	A150 F151 I152	FMC	N3 C4 C5 N7
1030	p	53162	1g2o	A	S36 N119 A120	PO4	P O1 O2 O3 O4
1030	p	53382	1o69	B	S179 S55 A56	X04	OP2 P OP3 OP4
1030	p	55199	1g6t	A	S169 S170 S197	S3P	O6 P1 O7 O1
1031	*	53162	1i80	C	G206 A120 G122	9HX	C9 C5 C6 O6 C4
1031	*	55680	1ady	C	G283 A306 G308	HAM	C5* C4* C3* C2* O2*
1032	p	53612	1rfu	A	G232 T233 G234	PLP	O4P P O1P
1032	p	53217	1uuy	A	G80 T81 G82	AMP	O2P P O1P
1035	*	53447	1jv3	A	L108 G110 G111	UD2	C1* O4*
1035	*	53270	1l1r	A	M99 G131 G130	PRP	P O5
1036	*	53270	1pzm	A	S130 A131 T133	5GP	O5*
1036	*	53473	1mx1	B	N2079 A2080 S2082	SIA	O8
1038	p	53685	1j0b	C	G192 G193 T194	5PA	P O1P O2P O3P O4P
1038	p	54210	1oj4	B	G106 G107 S108	ANP	O2B PB O3A
1038	p	53270	1i5e	B	G137 G138 S139	U5P	O3P P O2P O1P
1039	p	53270	1qk5	A	G152 F153 T154	XMP	P O1P O2P O5' O3P
1039	p	54861	1cul	A	G399 F400 T401	3PO	PB O3A O1B O3B O2B
1039	p	64437	1hq0	A	G890 F891 T892	PO4	P O4 O3 O1 O2
1040	p	53270	1o5o	A	G137 V138 S139	U5P	O5* P O1P O2P
1040	p	55728	1bo4	A	G121 I122 A123	COA	AP2 AO4 AO5 AO3
1042	p	56175	1dii	A	S88 T89 G90	FAD	AP AO1 AO5* O3P
1042	p	53270	1qk5	A	A150 T151 G152	XMP	O2P P O3P O5'
1043	*	53270	1i5e	A	G137 A135 G138	U5P	C2 O2
1043	*	58193	1ffx	A	G10 A12 G146	GTP	C2* O2*
1044	p	53270	1p17	A	I113 V114 D115	IMP	O1P
1044	p	89732	1s20	H	M170 V171 D172	NAD	AO3*
1046	p	53327	1men	C	T10 G11 S12	GAR	O12 P15 O16 O17 O18
1046	p	53685	1j0c	D	T202 G203 S204	PLP	O4P P O1P O2P
1046	p	53447	1g2v	H	S12 G13 T14	TTP	O3G PG O1G O2G O3B
1048	*	53334	1nbi	A	G66 S87 A86	SAM	O4* C2* C1*
1048	*	53596	1j3i	A	G44 T107 S108	NDP	NO4* NC4* NC5*
1049	p	53447	1mc3	B	S10 T12 R13 G9	TTP	O3A PB O1B O2B C4 O4
1049	p	53658	1t0l	D	T311 T313 R314 G310	NAP	AO5* AP AO2 O3
1049	p	53334	1boo	A	S276 T278 G275	SAH	O3* C3*
1050	o	53334	1sqf	A	A255 G258 G259	SAM	C O OXT
1050	o	53685	1j0b	S	A189 G192 G193	5PA	P O1P O2P
1051	*	53334	1q0t	A	G34 G35 S37	SAH	O2*
1051	*	53900	1ee0	A	G310 G311 A313	CSD	OD1
1052	p	54210	1s4e	D	L100 G101 A102	ADP	O1A
1052	p	53334	1l1e	A	I136 G137 A138	CO3	O1
1059	p	53382	1qj3	B	G146 G112 S113	PLP	O4P P O1P O2P O3P
1059	p	53685	1j0b	T	G157 G190 S191	5PA	O4P P O1P O2P O3P
1060	*	53382	1e5e	B	M87 S206 T208	PPJ	OP1
1060	*	53696	1tzc	B	M45 S87 S89	PA5	O1P
1064	p	53382	2ay1	A	G107 G108 S257	PLP	C5A O4P P O1P O2P O3P
1064	p	56795	1jq5	A	G95 G96 S121	NAD	NC5* NO5* NP NO2 O3 NO1
1066	a	53447	1eyr	A	L10 A11 R12	CDP	N1 C2 N3 C1*
1066	a	53596	1ohk	_	L75 S76 R77	NDP	AN3 AC2 AC4 AN1
1067	*	53447	1jyl	A	Y85 N86 N87 S90	CDC	C2 O2
1067	*	53705	1ti4	I	H145 H144 S143 S142	MGD	PA O2A
1069	*	53447	1g2v	G	E255 I256 R259	TTP	N1 C4 C5 C6
1069	*	55873	1i5d	A	K458 I459 K462	128	C4F C5F C6F N6F
1072	p	53596	1dg7	A	G96 G97 Q98	NDP	NP NO1 NO2 NO5*
1072	p	56795	1jq5	A	G95 G96 K97	NAD	NO2 NP O3 NO5*
1073	*	53596	1df7	A	L65 S66 Q68 G43	NDP	AN9
1073	*	75216	1ual	A	L87 S88 Q90 G141	SAH	N1
1075	p	53612	1v1b	D	G248 A249 G250	ATP	PG O2G O3G PB O1B O2B O3B O3A
1075	p	55728	1qsm	D	G103 A104 G105	ACO	AP1 AO3 AP2 AO5 AO6 AO4 AO1 AO5*
1076	a	53612	1gqy	A	H127 G128 N295	ACP	N9 C8 N7 C5 C6 N6 N1 C2 N3 C4
1076	a	55873	1th8	A	H54 G55 D81	ADP	C6 N6 C5 C4 N9 N3 C2 N1 C8 N7
1080	a	81299	1k90	B	H577 G578 T579	3AT	C1* N9 N7 C5 C2 N3 C4
1080	a	53658	1iso	_	H339 G340 T341	NAD	AC2 AN3 AC4 AN9 AC1* AC5 AN7
1082	p	53685	1j0a	A	G193 T194 N53	PLP	O2P
1082	p	53705	1fdi	_	G111 T112 D478	MGD	O6
1084	p	53685	1j0b	P	S191 G193 T194	5PA	P O1P O2P O3P O4P
1084	p	53849	2abh	_	S38 G140 T141	PO4	P O1 O3 O4 O2
1087	*	55247	1dcp	D	T79 H80 E81	HBI	O4
1087	*	53685	1j0d	D	S78 N79 Q80	5PA	O7
1092	p	55549	1is0	B	S177 E178 T179	PTC	OH P O1P O2P O3P
1092	p	53696	1koj	B	S209 K210 T211	PAN	O2P P O5 O3P O1P
1093	*	53705	1g8k	E	S636 G637 N638	EDO	C1 O1
1093	*	55728	1iyk	A	S410 G411 D412	MIM	CBS OGS
1094	p	55873	1til	A	M108 G109 F110	ATP	O1G
1094	p	53705	1ogy	O	M346 G347 F348	MGD	O2A
1096	*	53719	1qi1	A	G252 G230 T229	NAP	NO4* NC1*
1096	*	56751	1iye	B	T257 G256 G196	PGU	C5A O4P
1097	*	53731	1c97	A	Q72 D165 S166	ICI	O6
1097	*	55346	1t1s	B	K124 D149 S150	CBQ	O3
1098	*	53747	13pk	B	G217 A218 G241	ADP	O4*
1098	*	56234	1g65	Y	G48 A49 G47	EPX	O2
1099	a	55830	1hvy	D	Q214 S216 G217	UMP	N3 C4 O4
1099	a	53755	1p4h	A	E672 S674 G675	CR6	C9 O9 N1
1100	p	53755	1nok	_	G135 G675 G677	PLP	O4P P O1P O2P O3P
1100	p	55873	1qzr	A	G140 G143 G145	ANP	O1A PA O3A O5* O2A
1101	a	53755	1l5r	A	A610 G612 Y613	RBF	C2 N3 C4 O4
1101	a	56193	1mbb	_	A264 G266 W267	EEB	UC2 UN1 UC1* UO4*
1102	p	53755	1qm5	A	G114 G113 G640	PLP	O4P
1102	p	56234	1ofi	I	G48 G49 G124	LVS	O1*
1103	p	56654	1eyk	A	D118 L120 E280	PI	P O1 O2 O3
1103	p	53755	1uqt	A	D361 M363 N364 K267	U2F	O2A PA O3A O1A
1104	o	53755	1gz5	A	G21 G22 L365	UDP	C4* O4* C5* O5*
1104	o	75216	1uam	A	G140 G141 L87	SAH	C1* C2* O2* O4*
1105	*	53773	1djp	B	G3019 A3066 S3067	DO2	OXT
1105	*	53849	1ixi	_	G37 A9 T10 S139	2HP	O1
1106	p	55894	1ucd	A	E84 K87 H88	U5P	O5* P O2P O3P
1106	p	53794	1j3b	A	K413 K416 H417	PO4	O4 P O3 O2
1107	p	53849	1r1n	E	Y196 N175 S176	CN1	O3B
1107	p	55944	1p5d	X	Y17 N424 T425	G1P	O3P
1108	n	56175	1jro	G	L201 A203 G205	FAD	AP AO2 AO5* AC5* AC4* AO4* AC3* AO3* AC2* AO2* AC1* AN9 AC8 AN7 AC5 AC6 AN1 AC2 AN3 AC4 O3P
1108	n	53849	1h3d	A	L170 S172 G174	AMP	P O1P O3P O5* C5* C4* O4* C1* N9 C8 N7 C3* O3* C4 C5 N3 C2* C6 C2 N1 O2*
1109	*	56234	1ofi	G	G124 S125 T1	LVS	O1*
1109	*	53849	1ixi	_	G37 S38 S139	2HP	O4
1111	*	53900	1ek4	C	A162 S163 G391	DAO	O1
1111	*	56600	1ci9	B	A74 S75 G350	DFP	O3P
1114	*	56761	1h2r	L	P501 S502 C546	NFE	C1 O1
1114	*	53919	1hfe	L	P108 A109 C382	CMO	C O
1122	m_zn	57902	1mm3	A	C24 C50 C53	ZN	ZN
1122	m_zn	57849	1wd2	A	C19 C22 C42	ZN	ZN
1123	m_fe	54235	1roe	_	S39 C40 C45	FES	FE1
1123	m_fe	57769	1dx8	A	A12 C13 C46	ZN	ZN
1124	m_zn	57932	1f81	A	C81 V78 C76	ZN	ZN
1124	m_zn	75784	1liq	A	C10 L7 C5	ZN	ZN
1124	m_zn	54235	1b9r	A	C48 L84 C86	FES	FE2
1126	m_fe	54235	1roe	_	C45 S46 C48	FES	FE2
1126	m_fe	56769	1e3d	C	C17 T18 C20	FSX	FE2
1131	*	56511	1rs7	A	S585 G586 V567	D7P	NH1
1131	*	54861	1qd1	A	S40 G41 V48	FON	N10
1133	p	64437	1hzg	A	L888 G890 F891	PO4	P O3 O4
1133	p	54861	1cjk	A	I397 G399 F400	AGS	PB O2B O3B
1136	p	54861	1hwj	C	A654 G656 M655	ADP	PB O1B
1136	p	81484	1ry5	L	S223 G225 I224	U10	C5 O5
1137	a	56058	1fvi	A	P26 K27 I28	AMP	C1* N9 C8 N7 C5 C4
1137	a	55297	1knj	A	P103 K104 M105	C5P	N3 C4 C5 C2 N1 C6
1140	*	56654	1rdy	B	Q20 G21 A24	AMP	O4* C1*
1140	*	55393	1bp1	_	Q20 G21 A24	PC	O2 C2
1144	v	55485	1bkc	A	L348 G349 E406 H409	INN	N1 C4 O4 N C O C0 CA CB C1 C3 O1
1144	v	56419	1lru	C	I44 G45 E133 H136	BB2	O2 N1 C3 O4 C5 C6 C7 C8 C9 C12 O13 N14
1145	*	55485	1rm8	A	H246 E247 H250	BAT	C1 C2 C8 C9 C13 C14 C15 N1 N2 N3 O1 O2 O3 O4
1145	*	56419	1q1y	A	H154 E155 H158	BB2	C5 C3 O4 N1 O2 C6 C7 C12 N14 O13 C15 C19 O20 N21
1146	v	55485	1bkc	A	G349 E406 H409	INN	N1 C4 O4 C5 C6 C8 C10 N C O C0 CA CB C1 C3 O1 N2
1146	v	56419	1lru	C	G45 E133 H136	BB2	C17 C16 C15 N14 C12 O13 C6 C5 C3 O4 C7 C8 C9 N1 O2 C19 N21
1147	*	56533	1mmt	A	G247 L248 L249	BH4	N3
1147	*	55485	1gkc	B	G186 L187 L188	BUM	N
1149	p	55549	1o4o	A	R34 S36 T38	HPS	O12 P13 O14 O15 O16
1149	p	55944	1pcm	X	R421 S423 T425	M6P	O1P P O6 O3P O2P
1150	p	55549	1cj1	J	S88 S90 S96	C78	O23 P24 O25
1150	p	56234	1ecg	A	S126 S128 S79	ONL	C OXT O
1151	p	55873	1til	E	R105 G107 S106	ATP	O1G
1151	p	55680	1fyf	A	Q381 G516 S517	SSA	O4*
1152	p	56111	1q8y	A	S170 G167 G165	ADP	O3B
1152	p	55680	1bbu	A	N424 G475 G473	LYS	OXT
1156	p	55873	1jm6	A	G1317 G1319 G1321	ADP	PB O1B O2B O3B O3A
1156	p	55728	1i1d	A	G108 G110 G112	COA	AP1 AO3 AO2 AO1 AO5*
1162	s	56193	1uxy	_	G266 W267 D270	EPU	UN1 UC2 UN3 UO4
1162	s	55728	1q2c	A	G167 Y168 K171	COA	AN1 AC2 AN3
1162	s	81632	1uev	A	G172 Y173 E176	ATP	O2B
1163	*	56671	1fkp	A	V179 G190 Y188	NVP	C9 C10 C15 N14
1163	*	55769	1d06	A	V151 G245 F243	HEM	C1D CHD C4C N C
1168	p	56002	1dgj	A	S865 V867 G868	MCN	PA O1A O2A
1168	p	55873	1ei1	B	A500 V518 G519	ANP	O1B PB O3A
1171	p	56111	1daw	A	V53 I66 K68 S51	ANP	PA O1A O5*
1171	p	55944	1uw5	A	I98 I83 E85 T96	PIE	C21 O21 O22
1175	*	56111	1re8	A	E121 Y122 V123	BD2	O15
1175	*	56058	1dv2	B	K202 Y203 L204	ATP	O1A
1176	*	56111	1ydr	E	Y122 V123 L173	IQP	N7
1176	*	56058	1pk8	F	F307 I308 L375	ATP	N1
1189	m_mn	56671	1khw	A	D250 D354 D355	MN	MN
1189	m_mn	58175	1uon	A	D585 D734 D735	MN	MN
1190	m_zn	57916	1anv	_	C396 C450 C467	ZN	ZN
1190	m_zn	57769	1qf8	B	C114 C140 C137	ZN	ZN
1190	m_zn	56746	1v33	A	C106 C117 C114	ZN	ZN
1191	m_zn	56746	1rni	A	C191 C196 H141	ZN	ZN
1191	m_zn	90072	1odh	A	C76 C125 H154	ZN	ZN
1192	*	81407	1jb0	J	G24 I25 E28	CL1	N C C1C C2C C3C C4C
1192	*	56795	1nrx	A	G115 V116 D119	NAD	NC6 NC5 NC4 NC3 NN1
1193	m_zn	57715	1b8t	A	C37 V39 C40	ZN	ZN
1193	m_zn	57888	1kbf	A	C346 V348 C349	ZN	ZN
1193	m_zn	57666	2adr	_	V108 C109 R111 C106 H126	ZN	ZN
1194	m_zn	57666	1klr	A	C5 C8 F10	ZN	ZN
1194	m_zn	57769	1smm	A	C6 C9 Y11	FE	FE
1197	m_zn	57700	1ajy	A	C34 C44 C50	ZN	ZN
1197	m_zn	57932	1l3e	B	C171 C160 C166	ZN	ZN
1205	m_ag	57867	1aqq	_	C24 C26 C9	AG	AG
1205	m_ag	57769	1bfy	_	C42 C39 C6	FE	FE
1207	m_zn	57849	1iym	A	C134 C137 C161	ZN	ZN
1207	m_zn	57888	1r79	A	C41 C44 C70	ZN	ZN
1208	m_zn	57883	1eyf	A	C38 C42 C69	ZN	ZN
1208	m_zn	57849	1jm7	B	C71 C50 C74	ZN	ZN
1209	m_zn	57932	1f81	A	H19 C23 C33	ZN	ZN
1209	m_zn	57849	1iym	A	H158 C161 C134	ZN	ZN
1214	m_mg	58180	1r5u	A	D481 D483 D485	MG	MG
1214	m_mg	64483	1iw7	N	D739 D741 D743	MG	MG
1217	m_fe	81344	1qlb	F	S31 G34 L37	HEM	FE
1217	m_fe	81559	1jb0	B	A188 G191 I194	CL1	MG
1219	e	81443	1qle	A	G390 L393 H411	HEA	CHA CHB CHC N A C1A C2A C3A C4A CMA CAA CBA N B C1B C2B C3B C4B CMB N C C1C N D C4D C11
1219	e	81344	1ntz	C	G48 L51 H83	HEM	N C C1C CHC C4B N B C1B CHB C2B CMB C4A N A C3A C2A CAA CMA C1A CBA C3B CHA CAB C4D N D
1220	e	81443	1ehk	A	G39 H72 G73	HEM	CHD N C C4C N D C1D C2D C3D
1220	e	81344	1qlb	F	G133 H182 G183	HEM	CHD C4C N C C1D N D C3C CAC
1221	e	81443	1fft	F	G398 V399 H419	HEO	CHA CHB CHD N A C1A C4A N B C1B N C C4C N D C1D C2D C3D C4D O11
1221	e	81344	1l0l	C	G116 V117 H196	HEM	C1C N C CHC C4B N B C1B CHB C4A N A C1A CHA C2A C3A C4D N D
1221	e	81632	1fa0	A	G233 V234 Y224	3AT	O3A
1223	e	81443	1ocr	A	G355 L358 A359	HEA	CHA CHB CHC CHD N A C1A C2A C3A C4A CMA CAA CBA CGA O2A N B C1B C2B C3B C4B CMB N C C1C C2C C3C C4C CMC CAC N D C1D C2D C3D C4D CMD CAD C11
1223	e	81344	1be3	C	G48 L51 A52	HEM	CHC C1C N C C4C CHD C1D N D C4D CHA C1A N A C4A C2A C3A CHB CAA C1B CMA C3D C2D N B C2B C3C CMB C2C CMD CAD CBD CAC C3B C4B CAB CMC CGD O2D
1226	*	81484	100000000000000	M	D203 I206 A207	BCL	OBD
1226	*	81922	1ksf	X	N107 V110 A111	PGE	O3
