# Supplementary material for: Structural motifs recurring in different folds recognize the same ligand fragments
Source: BMC Bioinformatics. 2009 Jun 15;10:182. doi: 10.1186/1471-2105-10-182 (PMC2704211; doi:10.1186/1471-2105-10-182)
Supplement: Additional file 2 — Score and fold distribution of the identified structural motifs. 1) The id number of the motif. 2) Manual classification of the matching fragment: a = planar ring (also in nucleotides), e = heme, h = possibly distant homologues (discarded), m_xx = metal (where xx represents the metal id), n = nucleotide, o = oxygen atom, p = phosphate and/or carboxyl group, r = ribose, s = not classifiable, z = sugar, *) not manually classified (score = 1). 3) Number of different SCOP folds having at least one structure with the motif. 4) Number of different SCOP folds having at least one structure with the motif and a common fragment on their ligands. 5) Score of the motif. [file 1471-2105-10-182-S2.xls]

## Sheet: Sheet1
Motif ID (1)	Motif Type (2)	Number of folds having the motif (3)	Number of folds having the ligand fragment(4)	Score (5)
24	m_zn	60	54	2809
3	p	63	47	1812
252	p	37	31	926
1	p	26	25	834
2	p	31	16	410
26	m_ca	17	16	225
239	p	10	10	213
16	p	7	6	102
140	h	5	3	95
535	p	9	8	86
630	n	4	4	70
906	p	6	6	69
441	p	13	5	67
802	n	3	3	57
644	p	5	4	51
31	p	7	7	49
398	p	6	4	49
263	a	7	4	48
370	p	8	8	47
749	n	3	3	46
199	p	10	6	44
375	p	6	6	43
211	o	17	10	41
323	o	16	8	37
376	s	8	7	37
697	v	6	6	35
676	n	3	3	35
616	p	5	5	32
96	e	3	3	32
219	p	8	7	31
201	p	9	6	31
293	p	5	5	28
549	p	4	4	28
941	p	3	3	28
767	p	4	3	27
654	p	6	4	26
396	p	4	4	26
112	m_zn	11	6	25
379	m_zn	6	6	25
632	a	4	4	24
4	p	6	3	24
703	n	7	6	23
494	p	5	5	21
634	a	4	4	21
734	r	3	3	20
569	p	5	4	19
659	p	9	3	19
898	p	5	3	19
909	p	3	2	19
108	p	4	4	18
933	h	3	3	18
986	p	3	3	18
42	p	4	4	17
1010	p	4	4	17
792	v	2	2	17
343	o	5	5	16
1039	p	3	3	16
40	n	3	3	15
773	p	3	3	15
39	h	4	2	15
895	n	2	2	14
409	p	3	3	13
1046	p	3	3	13
459	o	4	4	12
225	a	4	3	12
410	p	4	3	12
406	p	3	3	12
803	n	2	2	12
730	r	2	2	12
512	o	6	5	11
49	p	4	4	11
28	p	4	4	11
53	x	4	4	11
393	o	5	4	10
509	p	5	4	10
598	p	5	3	10
572	p	3	3	10
875	p	3	3	10
1030	p	3	3	10
940	p	3	3	10
1108	n	2	2	10
116	m_zn	6	4	9
198	o	5	4	9
107	o	4	4	9
643	n	2	2	9
631	p	2	2	9
171	s	7	6	8
419	a	6	4	8
254	p	4	4	8
920	p	4	3	8
545	o	3	3	8
683	o	3	3	8
290	e	2	2	8
661	n	2	2	8
658	n	2	2	8
662	n	2	2	8
35	n	2	2	8
791	n	2	2	8
43	p	5	5	7
601	p	5	4	7
689	p	4	4	7
15	p	6	3	7
1038	p	4	3	7
686	p	4	3	7
113	p	3	3	7
416	p	3	3	7
473	p	3	3	7
660	a	2	2	7
959	p	2	2	7
952	p	2	2	7
1145		2	2	7
277	r	5	5	6
242	o	5	4	6
213	p	5	3	6
682	a	3	3	6
626	p	3	3	6
673	p	3	3	6
127	e	2	2	6
1075	p	2	2	6
736	p	2	2	6
1146	v	2	2	6
437	p	4	4	5
620	s	4	4	5
612	o	4	3	5
137	p	4	3	5
1221	e	3	3	5
629	o	3	3	5
965	o	3	3	5
688	p	3	3	5
469	p	3	3	5
364	s	3	3	5
1223	e	3	2	5
1076	a	2	2	5
37	p	2	2	5
936	p	2	2	5
911	p	2	2	5
793	p	2	2	5
752	p	2	2	5
857	p	2	2	5
961	p	2	2	5
1144	v	2	2	5
378	z	2	2	5
1193	m_zn	6	3	4
342	m_ca	5	3	4
10	p	5	3	4
215	m_ca	4	3	4
525	m_zn	4	3	4
311	o	4	3	4
458	o	4	3	4
650	p	4	3	4
321	m_ca	3	3	4
160	m_fe	3	3	4
1190	m_zn	3	3	4
1124	m_zn	3	3	4
822	m_zn	3	3	4
832	o	3	3	4
0	o	3	3	4
386	o	3	3	4
114	o	3	3	4
551	o	3	3	4
781	p	3	3	4
1049	p	3	3	4
838	s	3	3	4
23	s	3	3	4
828	s	3	3	4
329	p	5	2	4
557	p	4	2	4
921	p	4	2	4
546	p	3	2	4
960	p	3	2	4
607	p	3	2	4
789	p	3	2	4
1059	p	3	2	4
182	p	3	2	4
426	a	2	2	4
1219	e	2	2	4
962	p	2	2	4
414	p	2	2	4
910	p	2	2	4
935	p	2	2	4
786	p	2	2	4
873	p	2	2	4
1156	p	2	2	4
958	p	2	2	4
956	p	2	2	4
571	p	2	2	4
861	p	2	2	4
1084	p	2	2	4
997	p	2	2	4
530	p	2	2	4
633	p	2	2	4
692	p	2	2	4
1092	p	2	2	4
407	p	2	2	4
412	p	2	2	4
13	p	2	2	4
1100	p	2	2	4
564	p	2	2	4
641	p	2	2	4
476	p	2	2	4
1149	p	2	2	4
923	p	2	2	4
1064	p	2	2	4
295	x	2	2	4
222	x	2	2	4
226	s	4	4	3
808	p	4	3	3
963	p	4	3	3
622	p	3	3	3
361	p	3	3	3
420	s	3	3	3
1162	s	3	3	3
30	z	3	3	3
955	p	3	2	3
460	p	3	2	3
720	p	3	2	3
423	s	3	2	3
429	a	2	2	3
1080	a	2	2	3
65	e	2	2	3
731	n	2	2	3
950	p	2	2	3
1072	p	2	2	3
477	p	2	2	3
1042	p	2	2	3
1022	p	2	2	3
932	p	2	2	3
726	p	2	2	3
32	p	2	2	3
951	p	2	2	3
937	p	2	2	3
872	p	2	2	3
1021	p	2	2	3
809	p	2	2	3
1003	p	2	2	3
801	p	2	2	3
241	p	2	2	3
858	p	2	2	3
207	p	2	2	3
1103	p	2	2	3
995	p	2	2	3
856	p	2	2	3
678	p	2	2	3
859	p	2	2	3
1106	p	2	2	3
1040	p	2	2	3
34	p	2	2	3
914	p	2	2	3
1019	s	2	2	3
134	x	2	2	3
149	s	8	3	2
81	s	6	3	2
511	s	5	3	2
405	s	5	3	2
715	p	4	3	2
250	s	4	3	2
712	a	3	3	2
493	o	3	3	2
382	p	3	3	2
864	s	3	3	2
741	s	3	3	2
706	s	3	3	2
374	s	3	3	2
194	s	3	3	2
318	s	3	3	2
479	a	3	2	2
541	p	3	2	2
1014	p	3	2	2
11	r	3	2	2
753	s	3	2	2
577	s	3	2	2
217	a	2	2	2
1101	a	2	2	2
1066	a	2	2	2
1137	a	2	2	2
1029	a	2	2	2
1220	e	2	2	2
18	e	2	2	2
291	e	2	2	2
1104	o	2	2	2
769	o	2	2	2
1002	o	2	2	2
824	o	2	2	2
528	o	2	2	2
839	o	2	2	2
575	o	2	2	2
5	o	2	2	2
845	o	2	2	2
8	o	2	2	2
996	o	2	2	2
608	o	2	2	2
883	o	2	2	2
235	o	2	2	2
942	o	2	2	2
1050	o	2	2	2
427	o	2	2	2
945	o	2	2	2
868	o	2	2	2
253	o	2	2	2
878	p	2	2	2
401	p	2	2	2
388	p	2	2	2
893	p	2	2	2
1171	p	2	2	2
1168	p	2	2	2
750	p	2	2	2
609	p	2	2	2
745	p	2	2	2
1133	p	2	2	2
1023	p	2	2	2
760	p	2	2	2
850	p	2	2	2
1032	p	2	2	2
400	p	2	2	2
862	p	2	2	2
1150	p	2	2	2
819	r	2	2	2
472	r	2	2	2
175	s	2	2	2
799	s	2	2	2
668	s	2	2	2
716	s	2	2	2
292	s	2	2	2
86	s	2	2	2
768	s	2	2	2
740	s	2	2	2
131	s	2	2	2
865	s	2	2	2
957	s	2	2	2
353	s	2	2	2
272	s	2	2	2
765	s	2	2	2
231	x	2	2	2
72	x	2	2	2
428	x	2	2	2
754	x	2	2	2
507	z	2	2	2
1099	z	2	2	2
1122	m_zn	5	2	1
146	m_ca	4	2	1
350		4	2	1
532		4	2	1
317	m_ca	3	2	1
1207	m_zn	3	2	1
359	p	3	2	1
843	p	3	2	1
80	x	3	2	1
457	x	3	2	1
600		3	2	1
188		3	2	1
975		3	2	1
943		3	2	1
480		3	2	1
138		3	2	1
347		3	2	1
247		3	2	1
524		3	2	1
771		3	2	1
38		3	2	1
363		3	2	1
627		3	2	1
579		3	2	1
283		3	2	1
84		3	2	1
152		3	2	1
913		3	2	1
66		3	2	1
29		3	2	1
439		3	2	1
1205	m_ag	2	2	1
498	m_ca	2	2	1
366	m_ca	2	2	1
314	m_ca	2	2	1
313	m_ca	2	2	1
312	m_ca	2	2	1
308	m_ca	2	2	1
209	m_ca	2	2	1
144	m_ca	2	2	1
143	m_ca	2	2	1
334	m_cu	2	2	1
1126	m_fe	2	2	1
1123	m_fe	2	2	1
383	m_fe	2	2	1
1217	m_fe	2	2	1
129	m_fe	2	2	1
54	m_fe	2	2	1
210	m_hg	2	2	1
115	m_k	2	2	1
1214	m_mg	2	2	1
558	m_mg	2	2	1
161	m_mg	2	2	1
120	m_mg	2	2	1
1189	m_mn	2	2	1
57	m_s	2	2	1
1209	m_zn	2	2	1
1208	m_zn	2	2	1
1197	m_zn	2	2	1
1194	m_zn	2	2	1
1191	m_zn	2	2	1
1027	m_zn	2	2	1
870	m_zn	2	2	1
455	m_zn	2	2	1
395	m_zn	2	2	1
698	p	2	2	1
640	p	2	2	1
19	p	2	2	1
1136	p	2	2	1
818	p	2	2	1
930	p	2	2	1
798	p	2	2	1
874	p	2	2	1
203	p	2	2	1
887	p	2	2	1
178	p	2	2	1
657	p	2	2	1
404	p	2	2	1
645	p	2	2	1
1102	p	2	2	1
990	p	2	2	1
593	p	2	2	1
561	p	2	2	1
540	p	2	2	1
255	p	2	2	1
1152	p	2	2	1
1107	p	2	2	1
866	p	2	2	1
949	p	2	2	1
1082	p	2	2	1
619	p	2	2	1
402	p	2	2	1
929	p	2	2	1
879	p	2	2	1
820	p	2	2	1
399	p	2	2	1
1044	p	2	2	1
917	p	2	2	1
846	p	2	2	1
672	p	2	2	1
502	p	2	2	1
475	p	2	2	1
9	p	2	2	1
1151	p	2	2	1
1094	p	2	2	1
982	p	2	2	1
75	p	2	2	1
1017	p	2	2	1
994	p	2	2	1
305	p	2	2	1
1052	p	2	2	1
547	p	2	2	1
128	p	2	2	1
85	x	2	2	1
282	x	2	2	1
281	x	2	2	1
296	x	2	2	1
478	x	2	2	1
170	x	2	2	1
687		2	2	1
675		2	2	1
411		2	2	1
385		2	2	1
723		2	2	1
656		2	2	1
597		2	2	1
36		2	2	1
580		2	2	1
44		2	2	1
20		2	2	1
899		2	2	1
680		2	2	1
667		2	2	1
539		2	2	1
685		2	2	1
817		2	2	1
694		2	2	1
670		2	2	1
863		2	2	1
813		2	2	1
695		2	2	1
671		2	2	1
403		2	2	1
721		2	2	1
642		2	2	1
424		2	2	1
578		2	2	1
298		2	2	1
78		2	2	1
279		2	2	1
1105		2	2	1
1060		2	2	1
831		2	2	1
1226		2	2	1
704		2	2	1
348		2	2	1
782		2	2	1
461		2	2	1
1097		2	2	1
971		2	2	1
766		2	2	1
330		2	2	1
372		2	2	1
91		2	2	1
1036		2	2	1
970		2	2	1
912		2	2	1
764		2	2	1
763		2	2	1
519		2	2	1
262		2	2	1
205		2	2	1
204		2	2	1
903		2	2	1
1000		2	2	1
1098		2	2	1
987		2	2	1
814		2	2	1
788		2	2	1
739		2	2	1
677		2	2	1
666		2	2	1
365		2	2	1
1087		2	2	1
800		2	2	1
652		2	2	1
394		2	2	1
240		2	2	1
867		2	2	1
581		2	2	1
966		2	2	1
894		2	2	1
815		2	2	1
810		2	2	1
586		2	2	1
462		2	2	1
17		2	2	1
1001		2	2	1
964		2	2	1
840		2	2	1
787		2	2	1
614		2	2	1
582		2	2	1
574		2	2	1
537		2	2	1
513		2	2	1
467		2	2	1
373		2	2	1
103		2	2	1
316		2	2	1
1051		2	2	1
927		2	2	1
351		2	2	1
998		2	2	1
984		2	2	1
973		2	2	1
968		2	2	1
592		2	2	1
554		2	2	1
483		2	2	1
418		2	2	1
397		2	2	1
391		2	2	1
14		2	2	1
300		2	2	1
1175		2	2	1
849		2	2	1
471		2	2	1
548		2	2	1
1109		2	2	1
1111		2	2	1
1018		2	2	1
907		2	2	1
891		2	2	1
596		2	2	1
560		2	2	1
518		2	2	1
468		2	2	1
344		2	2	1
243		2	2	1
212		2	2	1
87		2	2	1
27		2	2	1
944		2	2	1
841		2	2	1
389		2	2	1
335		2	2	1
303		2	2	1
227		2	2	1
655		2	2	1
1096		2	2	1
470		2	2	1
674		2	2	1
520		2	2	1
1140		2	2	1
947		2	2	1
602		2	2	1
1048		2	2	1
897		2	2	1
613		2	2	1
1073		2	2	1
784		2	2	1
722		2	2	1
681		2	2	1
124		2	2	1
1131		2	2	1
889		2	2	1
1176		2	2	1
268		2	2	1
1147		2	2	1
465		2	2	1
446		2	2	1
624		2	2	1
180		2	2	1
236		2	2	1
69		2	2	1
357		2	2	1
61		2	2	1
510		2	2	1
271		2	2	1
154		2	2	1
270		2	2	1
99		2	2	1
1069		2	2	1
1192		2	2	1
679		2	2	1
886		2	2	1
522		2	2	1
733		2	2	1
693		2	2	1
251		2	2	1
326		2	2	1
444		2	2	1
555		2	2	1
47		2	2	1
7		2	2	1
985		2	2	1
833		2	2	1
1067		2	2	1
1043		2	2	1
1025		2	2	1
332		2	2	1
256		2	2	1
1035		2	2	1
664		2	2	1
1114		2	2	1
1093		2	2	1
926		2	2	1
853		2	2	1
538		2	2	1
189		2	2	1
728		2	2	1
245		2	2	1
807		2	2	1
531		2	2	1
286		2	2	1
98		2	2	1
604		2	2	1
421		2	2	1
757		2	2	1
58		2	2	1
790		2	2	1
258		2	2	1
699		2	2	1
663		2	2	1
725		2	2	1
536		2	2	1
56		2	2	1
565		2	2	1
100		2	2	1
1031		2	2	1
1163		2	2	1
248		2	2	1
610		2	2	1
967		2	2	1
1065		4	0	0
690		4	0	0
333		4	0	0
206		4	0	0
183		4	0	0
121		4	0	0
1199		3	0	0
1121		3	0	0
922		3	0	0
916		3	0	0
851		3	0	0
714		3	0	0
713		3	0	0
638		3	0	0
595		3	0	0
489		3	0	0
438		3	0	0
390		3	0	0
346		3	0	0
284		3	0	0
265		3	0	0
237		3	0	0
193		3	0	0
181		3	0	0
163		3	0	0
135		3	0	0
130		3	0	0
122		3	0	0
71		3	0	0
62		3	0	0
1225		2	0	0
1224		2	0	0
1222		2	0	0
1218		2	0	0
1216		2	0	0
1215		2	0	0
1213		2	0	0
1212		2	0	0
1211		2	0	0
1210		2	0	0
1206		2	0	0
1204		2	0	0
1203		2	0	0
1201		2	0	0
1198		2	0	0
1196		2	0	0
1195		2	0	0
1188		2	0	0
1187		2	0	0
1186		2	0	0
1185		2	0	0
1184		2	0	0
1183		2	0	0
1182		2	0	0
1181		2	0	0
1180		2	0	0
1179		2	0	0
1178		2	0	0
1177		2	0	0
1174		2	0	0
1173		2	0	0
1172		2	0	0
1170		2	0	0
1169		2	0	0
1167		2	0	0
1166		2	0	0
1165		2	0	0
1164		2	0	0
1161		2	0	0
1160		2	0	0
1159		2	0	0
1158		2	0	0
1157		2	0	0
1155		2	0	0
1154		2	0	0
1153		2	0	0
1148		2	0	0
1143		2	0	0
1142		2	0	0
1141		2	0	0
1139		2	0	0
1138		2	0	0
1135		2	0	0
1134		2	0	0
1132		2	0	0
1130		2	0	0
1129		2	0	0
1128		2	0	0
1127		2	0	0
1125		2	0	0
1120		2	0	0
1119		2	0	0
1118		2	0	0
1117		2	0	0
1116		2	0	0
1115		2	0	0
1113		2	0	0
1112		2	0	0
1110		2	0	0
1095		2	0	0
1091		2	0	0
1090		2	0	0
1089		2	0	0
1088		2	0	0
1086		2	0	0
1085		2	0	0
1083		2	0	0
1081		2	0	0
1079		2	0	0
1078		2	0	0
1077		2	0	0
1074		2	0	0
1071		2	0	0
1070		2	0	0
1068		2	0	0
1063		2	0	0
1062		2	0	0
1061		2	0	0
1058		2	0	0
1057		2	0	0
1056		2	0	0
1055		2	0	0
1054		2	0	0
1053		2	0	0
1047		2	0	0
1045		2	0	0
1041		2	0	0
1037		2	0	0
1034		2	0	0
1033		2	0	0
1028		2	0	0
1026		2	0	0
1024		2	0	0
1020		2	0	0
1016		2	0	0
1015		2	0	0
1013		2	0	0
1012		2	0	0
1011		2	0	0
1009		2	0	0
1008		2	0	0
1007		2	0	0
1006		2	0	0
1005		2	0	0
1004		2	0	0
999		2	0	0
993		2	0	0
992		2	0	0
991		2	0	0
989		2	0	0
988		2	0	0
983		2	0	0
981		2	0	0
980		2	0	0
979		2	0	0
978		2	0	0
977		2	0	0
976		2	0	0
974		2	0	0
972		2	0	0
969		2	0	0
954		2	0	0
953		2	0	0
948		2	0	0
946		2	0	0
939		2	0	0
938		2	0	0
934		2	0	0
931		2	0	0
928		2	0	0
925		2	0	0
924		2	0	0
919		2	0	0
918		2	0	0
915		2	0	0
908		2	0	0
905		2	0	0
902		2	0	0
901		2	0	0
900		2	0	0
896		2	0	0
892		2	0	0
890		2	0	0
888		2	0	0
885		2	0	0
884		2	0	0
882		2	0	0
881		2	0	0
880		2	0	0
877		2	0	0
876		2	0	0
871		2	0	0
869		2	0	0
860		2	0	0
855		2	0	0
854		2	0	0
852		2	0	0
848		2	0	0
847		2	0	0
844		2	0	0
842		2	0	0
837		2	0	0
836		2	0	0
835		2	0	0
834		2	0	0
830		2	0	0
829		2	0	0
827		2	0	0
826		2	0	0
825		2	0	0
823		2	0	0
821		2	0	0
816		2	0	0
812		2	0	0
811		2	0	0
806		2	0	0
805		2	0	0
804		2	0	0
797		2	0	0
796		2	0	0
795		2	0	0
794		2	0	0
785		2	0	0
783		2	0	0
780		2	0	0
779		2	0	0
778		2	0	0
777		2	0	0
776		2	0	0
775		2	0	0
774		2	0	0
772		2	0	0
770		2	0	0
762		2	0	0
761		2	0	0
759		2	0	0
758		2	0	0
756		2	0	0
755		2	0	0
751		2	0	0
748		2	0	0
747		2	0	0
746		2	0	0
744		2	0	0
743		2	0	0
742		2	0	0
738		2	0	0
737		2	0	0
735		2	0	0
732		2	0	0
729		2	0	0
727		2	0	0
724		2	0	0
719		2	0	0
718		2	0	0
717		2	0	0
711		2	0	0
710		2	0	0
709		2	0	0
708		2	0	0
707		2	0	0
705		2	0	0
702		2	0	0
701		2	0	0
700		2	0	0
696		2	0	0
691		2	0	0
684		2	0	0
669		2	0	0
665		2	0	0
653		2	0	0
651		2	0	0
649		2	0	0
648		2	0	0
647		2	0	0
646		2	0	0
639		2	0	0
637		2	0	0
636		2	0	0
635		2	0	0
628		2	0	0
625		2	0	0
623		2	0	0
621		2	0	0
618		2	0	0
617		2	0	0
615		2	0	0
611		2	0	0
606		2	0	0
605		2	0	0
603		2	0	0
599		2	0	0
594		2	0	0
591		2	0	0
590		2	0	0
589		2	0	0
588		2	0	0
587		2	0	0
585		2	0	0
584		2	0	0
583		2	0	0
576		2	0	0
573		2	0	0
570		2	0	0
568		2	0	0
567		2	0	0
566		2	0	0
563		2	0	0
562		2	0	0
559		2	0	0
556		2	0	0
553		2	0	0
552		2	0	0
550		2	0	0
544		2	0	0
543		2	0	0
542		2	0	0
534		2	0	0
533		2	0	0
529		2	0	0
527		2	0	0
526		2	0	0
523		2	0	0
521		2	0	0
517		2	0	0
516		2	0	0
515		2	0	0
514		2	0	0
508		2	0	0
506		2	0	0
505		2	0	0
504		2	0	0
503		2	0	0
501		2	0	0
500		2	0	0
499		2	0	0
497		2	0	0
496		2	0	0
495		2	0	0
492		2	0	0
491		2	0	0
490		2	0	0
488		2	0	0
487		2	0	0
486		2	0	0
485		2	0	0
484		2	0	0
482		2	0	0
481		2	0	0
474		2	0	0
466		2	0	0
464		2	0	0
463		2	0	0
456		2	0	0
454		2	0	0
453		2	0	0
452		2	0	0
451		2	0	0
450		2	0	0
449		2	0	0
448		2	0	0
447		2	0	0
445		2	0	0
443		2	0	0
442		2	0	0
440		2	0	0
436		2	0	0
435		2	0	0
434		2	0	0
433		2	0	0
432		2	0	0
431		2	0	0
430		2	0	0
425		2	0	0
422		2	0	0
417		2	0	0
415		2	0	0
413		2	0	0
408		2	0	0
392		2	0	0
387		2	0	0
384		2	0	0
381		2	0	0
380		2	0	0
377		2	0	0
371		2	0	0
369		2	0	0
368		2	0	0
367		2	0	0
362		2	0	0
360		2	0	0
358		2	0	0
356		2	0	0
355		2	0	0
354		2	0	0
352		2	0	0
349		2	0	0
345		2	0	0
341		2	0	0
340		2	0	0
339		2	0	0
338		2	0	0
337		2	0	0
336		2	0	0
331		2	0	0
328		2	0	0
327		2	0	0
325		2	0	0
324		2	0	0
322		2	0	0
320		2	0	0
319		2	0	0
310		2	0	0
309		2	0	0
307		2	0	0
306		2	0	0
304		2	0	0
302		2	0	0
301		2	0	0
299		2	0	0
297		2	0	0
294		2	0	0
289		2	0	0
288		2	0	0
287		2	0	0
285		2	0	0
280		2	0	0
278		2	0	0
276		2	0	0
275		2	0	0
274		2	0	0
273		2	0	0
269		2	0	0
267		2	0	0
266		2	0	0
264		2	0	0
261		2	0	0
260		2	0	0
259		2	0	0
257		2	0	0
249		2	0	0
246		2	0	0
244		2	0	0
238		2	0	0
234		2	0	0
233		2	0	0
232		2	0	0
230		2	0	0
229		2	0	0
228		2	0	0
224		2	0	0
223		2	0	0
221		2	0	0
220		2	0	0
218		2	0	0
216		2	0	0
208		2	0	0
202		2	0	0
200		2	0	0
197		2	0	0
196		2	0	0
195		2	0	0
192		2	0	0
191		2	0	0
190		2	0	0
187		2	0	0
186		2	0	0
185		2	0	0
184		2	0	0
179		2	0	0
177		2	0	0
176		2	0	0
174		2	0	0
173		2	0	0
172		2	0	0
169		2	0	0
168		2	0	0
167		2	0	0
166		2	0	0
165		2	0	0
164		2	0	0
162		2	0	0
159		2	0	0
158		2	0	0
157		2	0	0
156		2	0	0
155		2	0	0
153		2	0	0
151		2	0	0
150		2	0	0
148		2	0	0
147		2	0	0
145		2	0	0
142		2	0	0
141		2	0	0
139		2	0	0
136		2	0	0
133		2	0	0
132		2	0	0
126		2	0	0
125		2	0	0
123		2	0	0
119		2	0	0
118		2	0	0
117		2	0	0
111		2	0	0
110		2	0	0
109		2	0	0
106		2	0	0
105		2	0	0
104		2	0	0
102		2	0	0
101		2	0	0
97		2	0	0
95		2	0	0
94		2	0	0
93		2	0	0
92		2	0	0
90		2	0	0
89		2	0	0
88		2	0	0
83		2	0	0
82		2	0	0
79		2	0	0
77		2	0	0
76		2	0	0
74		2	0	0
73		2	0	0
70		2	0	0
68		2	0	0
67		2	0	0
64		2	0	0
63		2	0	0
60		2	0	0
59		2	0	0
55		2	0	0
52		2	0	0
51		2	0	0
50		2	0	0
48		2	0	0
46		2	0	0
45		2	0	0
41		2	0	0
33		2	0	0
25		2	0	0
22		2	0	0
21		2	0	0
12		2	0	0
6		2	0	0
1202		2	0	0
1200		2	0	0
904		2	0	0
214		2	0	0

## Sheet: Sheet2
	4	FAD
a	13	basi
e	10	eme
h	3	omologhi?
m	14	metalli
n	16	basi + ribosi
o	42	19 sono p
p	173	fosfati e carbossili
r	6	ribosi
s	39	schifezze
v	4	vari
z	4	zuccheri
x	8	da togliere dal totale
	336

## Sheet: Sheet3
0	1	>1
516	304	162
24	27	79
6	3	37
	1	21
		12
		20
		331
